# Supplementary material for: Coordinated changes in midkine expression and midkine-associated multiomic profile in glioma microenvironment
Source: Sci Rep. 2025 Aug 20;15:30587. doi: 10.1038/s41598-025-16253-5 (PMC12368106; doi:10.1038/s41598-025-16253-5)
Supplement: Supplementary file 1 — Supplementary Material 1 [file 41598_2025_16253_MOESM1_ESM.xlsx]

## Sheet: Sheet1
Gene_ID	p_val	avg_log2FC	pct.1	pct.2	p_val_adj
MDK	0	11.3754	1	0.002	0
PIP4K2A	3.20603e-115	-4.38683	0.35	0.436	7.59381e-111
MEST	1.02868e-103	1.08987	0.88	0.676	2.43653e-99
SNAR-B1	6.54913e-84	-4.7263	0.021	0.127	1.55123e-79
SNAR-B2	6.54913e-84	-4.7263	0.021	0.127	1.55123e-79
TMSB4X	1.40178e-80	0.881931	0.984	0.932	3.32026e-76
MLC1	1.03691e-76	0.639823	0.592	0.338	2.45604e-72
CPXM1	1.68772e-76	0.452551	0.616	0.362	3.99754e-72
CRIP2	2.91602e-73	0.568547	0.757	0.526	6.90688e-69
ODC1	9.91525e-72	0.721815	0.704	0.469	2.34853e-67
TUBA1B	3.26867e-71	0.868672	0.98	0.925	7.74217e-67
CDK2AP1	7.27646e-71	0.164074	0.868	0.669	1.7235e-66
RPSA	1.17519e-69	0.267122	0.988	0.917	2.78356e-65
PCDHGC3	2.86913e-69	0.617664	0.847	0.693	6.79582e-65
HNRNPD	3.58234e-67	0.329026	0.908	0.738	8.48514e-63
STMN3	6.03728e-67	0.385769	0.754	0.53	1.42999e-62
CDH2	7.01301e-67	0.472338	0.883	0.712	1.6611e-62
GANAB	7.29076e-66	0.119605	0.926	0.769	1.72689e-61
MEIS1	4.75288e-64	0.572094	0.649	0.419	1.12577e-59
NREP	1.2943e-63	0.0135522	0.819	0.619	3.06569e-59
LAPTM4B	7.9083e-63	1.40406	0.714	0.492	1.87316e-58
B3GNT7	1.17991e-62	-3.49867	0.292	0.363	2.79473e-58
PMP2	6.16788e-62	0.549011	0.778	0.58	1.46092e-57
HBB	9.14665e-62	-7.18434	0.013	0.107	2.16648e-57
TTYH3	1.58082e-59	0.240279	0.781	0.576	3.74432e-55
PGD	1.83181e-59	0.280705	0.806	0.608	4.33881e-55
GLT25D2	3.92021e-59	0.777605	0.453	0.239	9.28542e-55
PPIA	5.61584e-59	0.357114	0.998	0.986	1.33017e-54
LOC100507217	1.24503e-58	0.130082	0.846	0.66	2.94899e-54
SDC3	2.03921e-58	0.417493	0.797	0.6	4.83006e-54
KCNQ2	2.40676e-58	0.510049	0.481	0.265	5.70064e-54
POLR2G	3.96482e-58	0.216632	0.747	0.538	9.39108e-54
RBM3	5.98561e-58	0.784512	0.981	0.963	1.41775e-53
C9orf16	8.05801e-58	0.363358	0.629	0.412	1.90862e-53
CD151	4.54544e-57	0.569307	0.738	0.532	1.07663e-52
ITM2A	7.69739e-57	-2.31371	0.133	0.262	1.8232e-52
PTPLAD1	1.51616e-56	0.351355	0.749	0.544	3.59118e-52
HSPB1	3.44756e-56	-0.0120822	0.742	0.536	8.16589e-52
CUX1	1.66715e-55	0.371399	0.768	0.568	3.94882e-51
TSPO	2.75863e-55	0.635061	0.555	0.34	6.53409e-51
PRCP	4.5305e-55	0.261339	0.695	0.486	1.07309e-50
SRGAP2	2.08732e-54	0.29386	0.72	0.514	4.94402e-50
AP1S2	3.45258e-54	0.484208	0.704	0.5	8.17779e-50
C7orf50	3.61355e-54	0.241307	0.788	0.595	8.55904e-50
NCOR2	3.64623e-54	0.273251	0.824	0.641	8.63646e-50
FBLN1	6.45287e-53	1.50933	0.513	0.35	1.52843e-48
NTRK2	6.71451e-53	-1.39277	0.332	0.5	1.5904e-48
YWHAB	6.79552e-53	0.345951	0.96	0.856	1.60959e-48
ATP6AP2	8.5533e-53	0.160984	0.928	0.791	2.02594e-48
GOLM1	2.42648e-52	0.0296089	0.77	0.577	5.74735e-48
CD276	2.97728e-52	0.466638	0.584	0.375	7.05198e-48
SMARCA4	3.40114e-52	0.0901316	0.912	0.765	8.05595e-48
YWHAG	5.98891e-52	0.125028	0.917	0.773	1.41853e-47
SH3BGRL	1.00357e-51	0.247733	0.69	0.487	2.37707e-47
PSME1	1.49303e-51	0.300187	0.719	0.518	3.5364e-47
BAZ2B	1.8329e-51	0.121595	0.835	0.659	4.3414e-47
DDAH2	2.71835e-51	0.362022	0.657	0.452	6.43868e-47
ADI1	3.17643e-51	0.351393	0.554	0.349	7.52369e-47
SLC44A2	4.42619e-51	0.117495	0.695	0.495	1.04839e-46
CDCA7L	4.67152e-51	0.483678	0.593	0.391	1.1065e-46
NDUFB11	5.91966e-51	0.64166	0.794	0.608	1.40213e-46
C12orf57	7.20529e-51	0.128436	0.842	0.67	1.70664e-46
UHRF1	1.16864e-50	0.952673	0.561	0.359	2.76804e-46
FSCN1	2.61488e-50	0.582964	0.894	0.767	6.19361e-46
DUSP6	6.37074e-50	0.283214	0.625	0.422	1.50897e-45
RPS10	1.71791e-49	0.177968	0.955	0.846	4.06903e-45
RALY	2.06898e-49	0.298251	0.706	0.508	4.9006e-45
ZNF664	7.80907e-49	0.300575	0.875	0.72	1.84966e-44
ATP5G3	7.98462e-49	0.103276	0.893	0.743	1.89124e-44
SCRN1	9.12915e-49	0.115113	0.784	0.601	2.16233e-44
RPN2	1.02849e-48	0.193193	0.9	0.758	2.43608e-44
MYL6B	1.52962e-48	0.112118	0.758	0.571	3.62307e-44
HMGN2	1.83445e-48	0.310847	0.982	0.919	4.34508e-44
TOB1	2.72503e-48	-1.68784	0.762	0.738	6.4545e-44
KDELR2	5.55698e-48	0.0992251	0.905	0.766	1.31623e-43
RAB31	6.22251e-48	0.420791	0.831	0.673	1.47386e-43
GLIPR2	6.81516e-48	0.71205	0.452	0.259	1.61424e-43
PGLS	8.1534e-48	0.339552	0.663	0.465	1.93121e-43
SLC25A6	1.13686e-47	0.300558	0.978	0.897	2.69276e-43
H2AFY	1.30595e-47	0.133932	0.85	0.687	3.09328e-43
SPIN1	1.3568e-47	-0.112824	0.772	0.598	3.21372e-43
RTN4	1.87363e-47	-0.0711257	0.9	0.755	4.43787e-43
SALL1	2.44841e-47	-0.0578383	0.592	0.402	5.7993e-43
TMEM132A	4.70833e-47	0.419986	0.425	0.238	1.11522e-42
MPDU1	4.84729e-47	0.190361	0.642	0.446	1.14813e-42
MARCKS	6.04243e-47	0.182082	0.957	0.861	1.43121e-42
SUB1	1.15127e-46	0.409208	0.949	0.852	2.7269e-42
EDNRB	1.40648e-46	0.476231	0.499	0.304	3.33138e-42
RPS2	1.47387e-46	0.157737	0.987	0.923	3.49102e-42
PLTP	1.86798e-46	0.306245	0.519	0.325	4.42451e-42
SDHC	2.82849e-46	0.309065	0.686	0.493	6.69955e-42
AHCY	3.5721e-46	0.398762	0.639	0.445	8.46088e-42
HCFC1	5.55784e-46	0.0396586	0.874	0.721	1.31643e-41
CASP3	6.95167e-46	0.22195	0.529	0.339	1.64657e-41
CST3	7.46769e-46	0.895242	0.88	0.742	1.7688e-41
CYFIP1	7.66462e-46	0.295512	0.63	0.435	1.81544e-41
KLHDC8A	8.16596e-46	0.425924	0.588	0.393	1.93419e-41
KLHL42	9.52101e-46	0.139205	0.698	0.509	2.25515e-41
RPS20	1.04758e-45	0.182239	0.977	0.915	2.4813e-41
RGL1	1.46298e-45	0.419164	0.415	0.233	3.46521e-41
RAB13	1.76311e-45	0.30454	0.557	0.362	4.1761e-41
DBN1	1.93013e-45	0.160604	0.815	0.645	4.57171e-41
ISYNA1	2.27101e-45	0.537153	0.362	0.188	5.37912e-41
MTRNR2L8	3.14469e-45	0.203455	1	1	7.4485e-41
PRDX2	4.05422e-45	0.247655	0.967	0.878	9.60281e-41
TUBB	4.10883e-45	0.43271	0.966	0.88	9.73218e-41
MCRS1	4.96854e-45	0.0974798	0.606	0.418	1.17685e-40
GADD45GIP1	5.31044e-45	0.225322	0.711	0.524	1.25783e-40
NDUFA4	5.58326e-45	0.178175	0.983	0.93	1.32245e-40
FUS	7.64027e-45	0.308254	0.985	0.956	1.80967e-40
TEAD1	8.14598e-45	0.227154	0.673	0.483	1.92946e-40
FABP5	1.16106e-44	0.960318	0.66	0.488	2.75009e-40
GBAS	1.36515e-44	0.0227416	0.868	0.716	3.2335e-40
CCDC88A	1.72031e-44	0.0558481	0.915	0.782	4.07473e-40
C19orf43	2.14677e-44	0.163925	0.728	0.546	5.08483e-40
NOTCH1	2.24576e-44	0.402363	0.725	0.542	5.31931e-40
RPS10-NUDT3	2.51619e-44	0.145154	0.649	0.466	5.95984e-40
PTMS	3.12609e-44	0.299159	0.73	0.547	7.40445e-40
IGF2BP3	4.19828e-44	0.00811234	0.472	0.289	9.94406e-40
TGIF1	4.35796e-44	-0.0276028	0.506	0.324	1.03223e-39
MTRNR2L1	6.33015e-44	0.210168	0.999	1	1.49936e-39
APMAP	7.80741e-44	0.0131318	0.768	0.592	1.84926e-39
PPAPDC1A	9.24975e-44	-3.1188	0.08	0.181	2.19089e-39
EMC6	9.61956e-44	-0.15044	0.52	0.35	2.27849e-39
CDK6	1.11261e-43	0.631202	0.788	0.625	2.63534e-39
PLCG1	1.24272e-43	0.0334592	0.805	0.637	2.94351e-39
EEF1A1	1.25469e-43	0.0108645	0.999	0.991	2.97185e-39
RHOJ	1.9518e-43	0.631782	0.527	0.357	4.62304e-39
ELOVL5	2.13329e-43	-0.00749835	0.78	0.608	5.05291e-39
AFF4	2.33889e-43	-0.186693	0.965	0.872	5.5399e-39
ZDHHC4	2.66032e-43	0.127797	0.591	0.404	6.30124e-39
FADS2	3.13946e-43	0.202047	0.715	0.532	7.43613e-39
COX6C	3.40486e-43	0.0644127	0.91	0.777	8.06476e-39
C1orf56	3.82398e-43	-2.12653	0.483	0.525	9.05748e-39
RPS12	4.18021e-43	0.205719	0.956	0.855	9.90126e-39
TMEM248	4.37595e-43	0.0594521	0.656	0.471	1.03649e-38
EXTL3	5.6925e-43	0.110304	0.611	0.424	1.34833e-38
PAICS	5.71745e-43	0.522896	0.904	0.835	1.35423e-38
GNAI2	6.28797e-43	0.239497	0.557	0.368	1.48937e-38
C14orf166	6.5897e-43	0.0663384	0.723	0.548	1.56084e-38
ITPA	9.33929e-43	0.0190864	0.674	0.493	2.2121e-38
CSRP2	9.87119e-43	0.410923	0.491	0.305	2.33809e-38
PPP2R4	1.64195e-42	0.182949	0.711	0.529	3.88912e-38
SNAR-G1	1.86368e-42	-6.60966	0.003	0.05	4.41431e-38
ACTB	1.93018e-42	0.335988	1	0.997	4.57184e-38
RAC1	2.22022e-42	0.0949157	0.893	0.759	5.25881e-38
PARP1	2.66682e-42	0.0162526	0.792	0.625	6.31662e-38
CD63	2.85726e-42	0.753739	0.917	0.83	6.7677e-38
DLD	3.75492e-42	0.0493183	0.74	0.563	8.8939e-38
NRSN2	3.7728e-42	-0.031466	0.575	0.391	8.93625e-38
MLEC	3.83981e-42	0.212123	0.704	0.524	9.09498e-38
CLIC1	3.99281e-42	0.562323	0.51	0.324	9.45736e-38
TKT	4.11518e-42	0.0246413	0.731	0.554	9.7472e-38
CKAP4	4.59824e-42	0.0277155	0.521	0.338	1.08914e-37
MAD2L2	4.85269e-42	0.00523064	0.663	0.488	1.14941e-37
LUZP6	5.74472e-42	0.0584226	0.871	0.725	1.3607e-37
MTPN	5.74472e-42	0.0584226	0.871	0.725	1.3607e-37
G6PC3	6.5382e-42	0.284655	0.689	0.508	1.54864e-37
HNRNPA3	7.04294e-42	0.0141682	0.937	0.824	1.66819e-37
PABPC1	8.45403e-42	-0.0922592	0.979	0.901	2.00242e-37
SYNE2	8.5185e-42	-0.0746922	0.73	0.556	2.01769e-37
CAPRIN1	8.86025e-42	-0.108584	0.892	0.756	2.09864e-37
FAM3C	1.03657e-41	0.115065	0.702	0.524	2.45523e-37
CSNK2A1	1.13742e-41	-0.0696565	0.747	0.58	2.69408e-37
ANK2	1.21746e-41	0.391349	0.657	0.473	2.88368e-37
POU3F2	1.39872e-41	0.372656	0.457	0.276	3.313e-37
RCC2	1.58307e-41	0.0505159	0.725	0.55	3.74966e-37
AES	1.61281e-41	0.107042	0.687	0.512	3.82011e-37
HNRNPR	1.65347e-41	-0.0038092	0.95	0.845	3.9164e-37
CMTM3	1.67205e-41	0.318687	0.546	0.36	3.96041e-37
GAS5	1.85891e-41	-0.848827	0.774	0.694	4.40302e-37
ROBO2	2.07635e-41	0.210706	0.451	0.274	4.91805e-37
DCHS1	2.49354e-41	0.1509	0.738	0.563	5.9062e-37
THSD7A	2.69331e-41	0.122931	0.492	0.315	6.37938e-37
BUD31	2.83736e-41	-0.0676851	0.847	0.699	6.72058e-37
TARDBP	3.65371e-41	-0.0872546	0.884	0.744	8.65417e-37
NOP56	3.7192e-41	0.0953261	0.84	0.686	8.80929e-37
GPCPD1	3.82841e-41	0.233832	0.585	0.4	9.06798e-37
PSMA4	3.93796e-41	0.00920503	0.77	0.601	9.32744e-37
SFPQ	3.99006e-41	-0.0217286	0.791	0.625	9.45086e-37
FUCA2	4.00819e-41	0.531401	0.466	0.287	9.4938e-37
MDH2	4.56701e-41	0.127052	0.889	0.751	1.08174e-36
RAMP2	4.75441e-41	0.707329	0.257	0.112	1.12613e-36
MFGE8	5.15488e-41	0.257702	0.496	0.316	1.22099e-36
SRSF6	5.82972e-41	-1.53188	0.952	0.906	1.38083e-36
LUC7L3	5.88866e-41	-0.607829	0.952	0.908	1.39479e-36
RPL37A	6.09793e-41	0.0846377	0.981	0.903	1.44436e-36
SRI	6.26611e-41	0.311391	0.962	0.873	1.48419e-36
AGRN	7.43349e-41	0.466491	0.511	0.327	1.7607e-36
PSMB6	9.16497e-41	0.0423545	0.89	0.752	2.17081e-36
DNAJB11	9.36283e-41	0.133722	0.658	0.477	2.21768e-36
EIF1	1.08808e-40	-0.643239	0.993	0.967	2.57723e-36
DYNC1H1	1.1116e-40	0.00823018	0.906	0.776	2.63294e-36
ATP5A1	1.16344e-40	0.21098	0.947	0.858	2.75573e-36
C9orf123	1.38712e-40	-0.38507	0.513	0.345	3.28554e-36
ARPC3	1.77252e-40	-0.000171935	0.838	0.686	4.19839e-36
YWHAQ	1.8298e-40	0.16022	0.969	0.891	4.33406e-36
TOMM6	1.87269e-40	-0.0399644	0.674	0.512	4.43565e-36
MYL12B	2.96718e-40	0.225154	0.856	0.711	7.02807e-36
RFX4	2.97337e-40	0.556845	0.579	0.396	7.04272e-36
STARD7	3.05221e-40	-0.173926	0.847	0.697	7.22947e-36
TWF1	3.09857e-40	0.0121206	0.738	0.566	7.33928e-36
PRPF8	3.79192e-40	-0.0844039	0.874	0.734	8.98153e-36
DCTN2	3.98364e-40	0.728891	0.876	0.735	9.43564e-36
RPL23	4.16188e-40	-0.0709493	0.968	0.879	9.85783e-36
FKBP10	4.24689e-40	0.223583	0.556	0.375	1.00592e-35
RNASEK	4.69061e-40	0.0813027	0.878	0.738	1.11102e-35
HSD17B10	5.35787e-40	0.0152215	0.61	0.433	1.26906e-35
C9orf142	5.90863e-40	0.022451	0.617	0.438	1.39952e-35
OPHN1	6.56665e-40	-0.719525	0.994	0.998	1.55538e-35
IDH3B	7.12059e-40	-0.00430296	0.807	0.647	1.68658e-35
EXOC4	7.44173e-40	-0.177294	0.834	0.687	1.76265e-35
CS	7.46004e-40	-0.13607	0.922	0.801	1.76698e-35
CTSA	1.10622e-39	0.332118	0.602	0.42	2.62019e-35
MSN	1.25484e-39	-0.0184698	0.721	0.548	2.97222e-35
IMPACT	1.41562e-39	-0.00700525	0.56	0.38	3.35304e-35
ELOVL2	1.62472e-39	0.654999	0.398	0.228	3.8483e-35
ARFGAP1	1.77306e-39	-0.339621	0.712	0.561	4.19967e-35
MT1X	1.8632e-39	-2.1333	0.378	0.4	4.41318e-35
DDX6	2.16802e-39	-0.0125712	0.947	0.841	5.13517e-35
MTRNR2L10	2.1775e-39	0.186148	0.999	0.999	5.15763e-35
SACS	2.36702e-39	0.114526	0.746	0.577	5.60653e-35
CCDC80	2.69343e-39	0.61265	0.36	0.196	6.37965e-35
GGCT	2.71074e-39	0.359478	0.568	0.388	6.42065e-35
PMPCB	3.18169e-39	-0.0148445	0.755	0.589	7.53616e-35
BCAP29	3.43649e-39	0.148088	0.641	0.462	8.13968e-35
C6orf48	3.49006e-39	0.198014	0.824	0.67	8.26655e-35
GCSH	3.82496e-39	0.158671	0.71	0.536	9.05981e-35
ANP32B	3.86244e-39	-0.786633	0.66	0.555	9.14858e-35
MTRNR2L3	4.11589e-39	0.186927	0.995	0.99	9.74889e-35
DYNLRB1	5.18645e-39	0.105411	0.85	0.703	1.22846e-34
ROBO1	5.43337e-39	-0.100263	0.692	0.523	1.28695e-34
C11orf31	5.62134e-39	0.0834593	0.807	0.65	1.33147e-34
EIF3H	5.64314e-39	-0.0132871	0.889	0.759	1.33663e-34
REEP2	6.33191e-39	0.0845896	0.552	0.374	1.49978e-34
PLXNB2	6.64047e-39	1.18486	0.696	0.525	1.57286e-34
CRISPLD1	7.17135e-39	0.607591	0.475	0.298	1.69861e-34
BLOC1S1	7.96239e-39	-0.150339	0.681	0.525	1.88597e-34
VASH1	8.25257e-39	0.179987	0.518	0.348	1.9547e-34
GSTP1	8.32332e-39	0.0872931	0.939	0.835	1.97146e-34
SUCLG1	9.10667e-39	-0.0332162	0.771	0.616	2.15701e-34
STRN3	1.1849e-38	-1.38169	0.599	0.54	2.80655e-34
PDIA4	1.19454e-38	0.0484043	0.815	0.662	2.82938e-34
NCBP2	1.20693e-38	-0.134991	0.834	0.687	2.85874e-34
CLIP2	1.25976e-38	0.202042	0.751	0.585	2.98388e-34
SREBF2	1.48163e-38	0.302656	0.641	0.463	3.50939e-34
TRAPPC5	1.56184e-38	-0.195838	0.636	0.471	3.69938e-34
UBE2H	1.64894e-38	-0.035722	0.669	0.503	3.90567e-34
RPS21	1.78608e-38	0.0696924	0.865	0.724	4.2305e-34
PPP3CA	1.92237e-38	-1.58706	0.763	0.757	4.55332e-34
SEPT11	2.16124e-38	0.251992	0.821	0.706	5.11911e-34
DYNLT1	2.24915e-38	-0.0603981	0.775	0.617	5.32735e-34
ARID1A	2.56862e-38	-0.0173409	0.831	0.684	6.08403e-34
CTNNA1	2.81038e-38	-0.133911	0.837	0.688	6.65666e-34
SNHG6	2.86484e-38	-0.0992709	0.701	0.548	6.78565e-34
PTGFRN	2.96375e-38	0.568945	0.549	0.372	7.01994e-34
PLXNA1	3.3605e-38	-0.0254646	0.549	0.379	7.95968e-34
LOC100506474	3.59863e-38	0.542197	0.329	0.172	8.52371e-34
HNRNPAB	3.97564e-38	-0.10522	0.797	0.643	9.41671e-34
ATF7IP	4.18807e-38	-0.0204985	0.874	0.738	9.91986e-34
ZFP91	4.66579e-38	-0.101441	0.608	0.436	1.10514e-33
PAFAH1B1	4.94187e-38	-0.274813	0.733	0.574	1.17053e-33
PPP1CB	5.06959e-38	-0.0103799	0.971	0.892	1.20078e-33
NPDC1	5.08169e-38	0.21275	0.644	0.473	1.20365e-33
DECR1	5.11293e-38	-0.140234	0.683	0.515	1.21105e-33
IGSF3	5.19326e-38	0.566409	0.471	0.296	1.23008e-33
TRIB2	5.92054e-38	0.392988	0.828	0.689	1.40234e-33
CALD1	6.1068e-38	0.018969	0.821	0.676	1.44646e-33
IGFBP2	6.17986e-38	-0.105158	0.581	0.415	1.46376e-33
NT5DC2	6.9817e-38	0.431442	0.503	0.327	1.65369e-33
ADNP	7.18136e-38	-0.128032	0.591	0.42	1.70098e-33
CDC42EP4	7.49093e-38	0.315355	0.628	0.454	1.7743e-33
GNG10	7.58285e-38	0.113325	0.687	0.517	1.79607e-33
CCNI	8.03192e-38	-0.205612	0.872	0.745	1.90244e-33
MRPL20	8.27693e-38	0.0226599	0.728	0.562	1.96047e-33
FKBP3	8.65033e-38	0.146932	0.706	0.536	2.04892e-33
UQCRH	9.35118e-38	-0.0211117	0.868	0.735	2.21492e-33
PSMD4	9.85631e-38	0.0526998	0.783	0.627	2.33457e-33
CBR1	9.88109e-38	-0.0830042	0.74	0.582	2.34044e-33
MAML2	1.16041e-37	-0.0392593	0.834	0.687	2.74856e-33
FAM213A	1.29059e-37	0.416315	0.795	0.683	3.05688e-33
COA4	1.42563e-37	-0.202886	0.66	0.497	3.37674e-33
ACOT2	1.53042e-37	0.164847	0.422	0.256	3.62494e-33
SLC25A3	1.70383e-37	0.158647	0.962	0.876	4.0357e-33
EDF1	1.74763e-37	0.0531887	0.888	0.757	4.13943e-33
HLA-A	2.01207e-37	0.739917	0.917	0.832	4.7658e-33
EIF4H	3.11081e-37	-0.0780609	0.973	0.892	7.36826e-33
CDC37	3.56549e-37	-0.148935	0.894	0.771	8.44523e-33
SOCS2	3.71568e-37	1.12199	0.304	0.156	8.80096e-33
AIF1L	3.7446e-37	0.22216	0.605	0.429	8.86946e-33
IPO7	3.85986e-37	0.032306	0.793	0.638	9.14246e-33
PDAP1	4.27218e-37	0.176175	0.889	0.787	1.01191e-32
ITFG3	4.53194e-37	0.0515358	0.674	0.503	1.07344e-32
SUPT5H	4.86981e-37	-0.288827	0.86	0.737	1.15346e-32
RPL27	5.62434e-37	-0.00028906	0.969	0.885	1.33218e-32
C7orf73	5.62833e-37	0.0579583	0.858	0.719	1.33313e-32
S100A16	5.73015e-37	0.66375	0.515	0.347	1.35724e-32
ARNT2	6.13877e-37	-0.0318279	0.67	0.504	1.45403e-32
ETV4	6.79203e-37	0.875797	0.282	0.137	1.60876e-32
ANAPC15	7.68898e-37	0.093851	0.391	0.235	1.82121e-32
HNRNPA1	8.33601e-37	0.232344	0.986	0.947	1.97447e-32
RBBP7	8.63484e-37	0.31293	0.763	0.602	2.04525e-32
PNMA1	9.41438e-37	0.0500808	0.663	0.493	2.22989e-32
EIF6	9.44643e-37	0.0127552	0.693	0.526	2.23748e-32
GPR56	1.00321e-36	0.0628578	0.921	0.805	2.37621e-32
DCTD	1.04212e-36	0.100195	0.473	0.306	2.46836e-32
ANTXR1	1.0493e-36	0.104482	0.639	0.476	2.48537e-32
SMG6	1.06485e-36	-0.336688	0.508	0.35	2.5222e-32
PIGT	1.12075e-36	0.211481	0.68	0.512	2.6546e-32
SMARCD1	1.16834e-36	0.0616182	0.744	0.58	2.76734e-32
SCHIP1	1.19391e-36	-0.000892208	0.744	0.583	2.82789e-32
GPX1	1.40996e-36	0.114773	0.818	0.668	3.33963e-32
PCCB	1.73408e-36	-0.414466	0.563	0.409	4.10735e-32
NDUFS4	2.07633e-36	-0.136007	0.638	0.475	4.91798e-32
NDUFB2	2.11783e-36	-0.0589973	0.85	0.709	5.0163e-32
SNRPD3	2.12388e-36	-0.0297626	0.721	0.56	5.03063e-32
ADAM9	2.37475e-36	0.415993	0.666	0.499	5.62484e-32
CLTA	2.99487e-36	0.0482356	0.79	0.64	7.09364e-32
DENND2A	3.08189e-36	0.433428	0.387	0.226	7.29976e-32
RNFT2	3.12947e-36	-0.147498	0.449	0.294	7.41245e-32
FAT1	3.3159e-36	0.184302	0.572	0.398	7.85404e-32
SRSF4	3.378e-36	-0.244416	0.654	0.498	8.00113e-32
SNX17	3.44405e-36	-0.101898	0.684	0.515	8.15757e-32
AP3D1	3.91302e-36	-0.223167	0.764	0.616	9.26838e-32
CEP170	3.99275e-36	0.378415	0.859	0.721	9.45724e-32
SNRPF	4.00525e-36	-0.18239	0.778	0.623	9.48683e-32
VTI1B	4.38602e-36	-0.0568026	0.547	0.38	1.03887e-31
PHPT1	4.50367e-36	-0.0104507	0.773	0.619	1.06674e-31
KIAA0317	4.6099e-36	-0.179359	0.485	0.324	1.0919e-31
KDELR1	5.33978e-36	0.212879	0.773	0.615	1.26478e-31
TP53I3	5.61756e-36	0.48146	0.286	0.144	1.33058e-31
ATP6V1E1	5.80222e-36	0.134723	0.617	0.447	1.37431e-31
COPZ1	6.18248e-36	-0.063812	0.823	0.676	1.46438e-31
PUF60	6.46605e-36	-0.0971868	0.89	0.764	1.53155e-31
MYL12A	6.8562e-36	0.178245	0.601	0.428	1.62396e-31
TUBB4B	7.11207e-36	0.0130365	0.838	0.694	1.68456e-31
NME2	7.1239e-36	0.373557	0.881	0.767	1.68737e-31
ATP6V1F	7.44655e-36	-0.173431	0.827	0.689	1.76379e-31
WASF2	7.61813e-36	-0.561283	0.758	0.65	1.80443e-31
SEC11A	7.98306e-36	0.0573203	0.705	0.543	1.89087e-31
CD99L2	8.13054e-36	-0.274379	0.567	0.401	1.9258e-31
TMED4	1.01684e-35	-0.0911109	0.82	0.676	2.40849e-31
HIF1A	1.10539e-35	0.214092	0.854	0.72	2.61823e-31
MTOR	1.21152e-35	0.0731409	0.687	0.521	2.86961e-31
SERPINH1	1.25019e-35	0.248972	0.482	0.312	2.9612e-31
ZCCHC17	1.34072e-35	-0.101937	0.684	0.528	3.17564e-31
APLP2	1.49965e-35	0.255952	0.908	0.795	3.55208e-31
EFEMP2	1.5053e-35	0.170738	0.486	0.317	3.56546e-31
CMTM6	1.51903e-35	0.086726	0.534	0.367	3.59798e-31
PSMC3	1.59597e-35	0.0384499	0.793	0.641	3.78021e-31
SF3B14	1.73164e-35	-0.277147	0.773	0.638	4.10156e-31
TIA1	1.74545e-35	-0.133841	0.843	0.704	4.13426e-31
PSME2	1.77415e-35	0.315494	0.578	0.407	4.20224e-31
NDRG1	1.9537e-35	-2.25885	0.196	0.277	4.62753e-31
SEC61B	1.99507e-35	-0.384602	0.786	0.651	4.72553e-31
SCAND1	2.09021e-35	-0.279372	0.773	0.639	4.95087e-31
PSMA2	2.1477e-35	-0.146658	0.929	0.821	5.08704e-31
PON2	2.24241e-35	0.353441	0.806	0.666	5.31137e-31
BZW1	2.39231e-35	0.000463109	0.916	0.801	5.66643e-31
FAM168A	2.48051e-35	-0.101651	0.636	0.475	5.87533e-31
SLC39A6	2.56778e-35	-0.0411368	0.783	0.629	6.08204e-31
EIF4A2	2.61855e-35	-0.397298	0.942	0.871	6.20229e-31
NDST1	2.66243e-35	-0.221713	0.674	0.521	6.30624e-31
ERP29	2.72635e-35	0.133464	0.626	0.458	6.45764e-31
GPX4	2.85149e-35	0.103898	0.911	0.796	6.75404e-31
BPTF	2.88457e-35	-0.124834	0.885	0.762	6.8324e-31
ATP5D	3.0734e-35	-0.0568169	0.832	0.698	7.27965e-31
MNF1	3.07394e-35	-0.0939483	0.472	0.326	7.28094e-31
NDUFS5	3.18815e-35	-0.0538388	0.877	0.749	7.55146e-31
CRAT	3.26168e-35	0.413434	0.465	0.298	7.72561e-31
C17orf89	3.29999e-35	0.133722	0.477	0.314	7.81636e-31
CDH6	3.51951e-35	0.966571	0.54	0.437	8.33632e-31
ARHGAP12	3.53291e-35	0.363845	0.53	0.359	8.36804e-31
GOT2	3.55449e-35	0.120772	0.615	0.445	8.41917e-31
SLAIN1	3.61244e-35	-0.296499	0.614	0.45	8.55641e-31
PTPRA	3.86421e-35	0.277844	0.554	0.384	9.15277e-31
PTK7	3.93472e-35	0.175421	0.422	0.259	9.31979e-31
VPS16	3.95908e-35	0.0626703	0.473	0.317	9.37748e-31
DAG1	4.06436e-35	0.279606	0.865	0.747	9.62685e-31
PSMB8	4.14412e-35	0.395575	0.458	0.293	9.81577e-31
PHF14	4.18333e-35	0.0804144	0.761	0.603	9.90863e-31
CCT6A	4.22343e-35	0.244658	0.955	0.875	1.00036e-30
TMEM123	4.30233e-35	0.0676763	0.591	0.425	1.01905e-30
EXT2	4.31153e-35	0.125365	0.574	0.403	1.02123e-30
RPL30	4.56527e-35	-0.0878599	0.976	0.9	1.08133e-30
RGMA	5.10364e-35	0.0880805	0.481	0.322	1.20885e-30
ANKRD17	5.13789e-35	0.0880957	0.811	0.662	1.21696e-30
RPL7A	5.33407e-35	0.260908	0.971	0.901	1.26343e-30
TTL	5.40761e-35	0.157238	0.593	0.422	1.28085e-30
FSTL1	5.78707e-35	0.456211	0.405	0.244	1.37073e-30
NUCB1	6.01073e-35	0.067565	0.757	0.6	1.4237e-30
IMMT	6.47112e-35	0.0431184	0.74	0.581	1.53275e-30
LAMA5	6.90884e-35	0.0675151	0.623	0.457	1.63643e-30
ATRAID	7.33393e-35	0.0507726	0.718	0.557	1.73711e-30
ARPC1A	7.443e-35	0.0997856	0.864	0.731	1.76295e-30
DLGAP4	8.83071e-35	-0.147645	0.775	0.631	2.09164e-30
CELSR2	8.83421e-35	0.0860124	0.687	0.522	2.09247e-30
APOO	9.12242e-35	0.328471	0.488	0.322	2.16074e-30
SNRNP200	9.85294e-35	-0.0457578	0.957	0.866	2.33377e-30
MTRNR2L6	9.99636e-35	0.218216	0.998	0.997	2.36774e-30
DTD1	1.01106e-34	0.201495	0.682	0.516	2.3948e-30
PRKCSH	1.01762e-34	0.0322166	0.812	0.665	2.41033e-30
JKAMP	1.02625e-34	0.051293	0.527	0.369	2.43078e-30
SNRNP25	1.04256e-34	-0.358326	0.494	0.357	2.4694e-30
C2orf68	1.05466e-34	-1.65692	0.733	0.735	2.49806e-30
CHCHD2	1.09681e-34	0.382046	0.982	0.929	2.5979e-30
ANAPC7	1.12274e-34	0.0498199	0.669	0.504	2.65931e-30
LSM4	1.18388e-34	0.0676598	0.727	0.569	2.80415e-30
DPYSL4	1.20834e-34	0.200877	0.455	0.291	2.86207e-30
ADH5	1.27866e-34	0.207148	0.745	0.586	3.02862e-30
MRPL36	1.29747e-34	-0.366751	0.512	0.372	3.07319e-30
PFKM	1.40147e-34	-0.0165661	0.646	0.485	3.31953e-30
FKBP2	1.43005e-34	-0.392531	0.601	0.46	3.38721e-30
PHB2	1.47692e-34	0.186978	0.822	0.677	3.49824e-30
TCF4	1.50802e-34	0.0118608	0.979	0.911	3.57189e-30
SPSB4	1.56034e-34	-0.0896913	0.322	0.181	3.69582e-30
OS9	1.68251e-34	0.314599	0.89	0.767	3.9852e-30
FIS1	1.69191e-34	0.144727	0.786	0.635	4.00745e-30
NOP10	1.7248e-34	-0.545724	0.593	0.484	4.08536e-30
NHP2	1.77344e-34	-0.170902	0.806	0.666	4.20056e-30
TXNDC17	1.81692e-34	0.133142	0.637	0.47	4.30357e-30
ATF4	2.12623e-34	-0.428942	0.873	0.764	5.03618e-30
RPS6	2.15799e-34	0.198926	0.968	0.894	5.11142e-30
MRPL28	2.34488e-34	-0.217886	0.592	0.443	5.55409e-30
LOC550643	2.36818e-34	-0.344332	0.585	0.466	5.60927e-30
SRRM1	2.40525e-34	-0.519491	0.852	0.753	5.69708e-30
TRIM2	2.42967e-34	-0.970599	0.706	0.581	5.75493e-30
NRM	2.55053e-34	0.691738	0.297	0.154	6.04119e-30
PIN1	2.6362e-34	-0.110765	0.744	0.6	6.2441e-30
BSG	2.6557e-34	-0.0189748	0.975	0.919	6.29028e-30
NDUFB5	2.6881e-34	-0.0368188	0.661	0.507	6.36704e-30
CHD6	2.73858e-34	-0.347285	0.723	0.581	6.4866e-30
MRPL12	2.75434e-34	0.0519696	0.574	0.413	6.52393e-30
HEYL	2.75573e-34	-3.89263	0.015	0.068	6.52723e-30
ARPC1B	2.81163e-34	0.834754	0.336	0.187	6.65962e-30
ADRM1	2.82214e-34	-0.34704	0.704	0.559	6.68452e-30
EIF3G	2.88593e-34	0.0491009	0.851	0.714	6.83561e-30
PAQR4	2.97978e-34	0.21859	0.416	0.256	7.05791e-30
C7orf49	3.03913e-34	0.131181	0.553	0.384	7.19849e-30
SERINC2	3.27393e-34	0.701055	0.238	0.11	7.75463e-30
NME1	3.32514e-34	0.0458879	0.873	0.743	7.87593e-30
LSM2	3.5046e-34	-0.347041	0.589	0.444	8.301e-30
GRHPR	3.67058e-34	0.0918046	0.702	0.541	8.69414e-30
POP7	3.78464e-34	-0.0766112	0.551	0.407	8.9643e-30
WDR34	3.90547e-34	0.527329	0.476	0.31	9.25049e-30
ADAM19	4.06578e-34	0.678438	0.374	0.218	9.6302e-30
NELL2	4.06719e-34	0.481743	0.409	0.25	9.63354e-30
MRPL11	4.11572e-34	0.0666457	0.445	0.295	9.74849e-30
SURF4	4.21191e-34	-0.204794	0.757	0.606	9.97633e-30
PPM1G	4.29018e-34	0.0750924	0.781	0.629	1.01617e-29
BCL2L2-PABPN1	4.58737e-34	0.0544113	0.785	0.634	1.08656e-29
TTYH1	4.61747e-34	0.165609	0.541	0.373	1.09369e-29
MACF1	4.70292e-34	0.0377863	0.911	0.796	1.11393e-29
NDUFA9	4.79671e-34	-0.0285349	0.719	0.563	1.13615e-29
PPP2CA	5.13714e-34	-0.107455	0.829	0.695	1.21678e-29
RTFDC1	5.48068e-34	-0.177268	0.762	0.614	1.29815e-29
PTP4A2	5.51537e-34	-0.211872	0.773	0.627	1.30637e-29
KIF21A	6.20662e-34	-0.0323727	0.771	0.622	1.4701e-29
ATP1B3	6.63281e-34	0.29018	0.759	0.605	1.57105e-29
NDUFS8	6.89466e-34	-0.155457	0.759	0.612	1.63307e-29
RPS8	7.12936e-34	-0.0297174	0.986	0.926	1.68866e-29
GPX7	7.17527e-34	0.314716	0.344	0.195	1.69954e-29
TANC2	7.61623e-34	-0.289998	0.747	0.607	1.80398e-29
FIBIN	8.17913e-34	0.138532	0.498	0.334	1.93731e-29
FKBP1A	8.83885e-34	-0.0325882	0.886	0.762	2.09357e-29
HIST2H2AA3	9.29789e-34	-2.30414	0.31	0.347	2.2023e-29
HIST2H2AA4	9.29789e-34	-2.30414	0.31	0.347	2.2023e-29
CXCR7	9.35927e-34	0.733993	0.269	0.133	2.21684e-29
CENPO	1.07086e-33	0.28217	0.366	0.215	2.53644e-29
NEK9	1.13323e-33	-0.0343118	0.615	0.456	2.68417e-29
UQCR11	1.18911e-33	-0.126107	0.879	0.755	2.81654e-29
SEPW1	1.33143e-33	0.14152	0.915	0.804	3.15362e-29
OSBPL6	1.34774e-33	-0.0911013	0.562	0.397	3.19225e-29
ZBTB4	1.38334e-33	-0.144638	0.515	0.363	3.27658e-29
NDUFB10	1.51223e-33	-0.189924	0.72	0.576	3.58186e-29
RBM12	1.58461e-33	-0.00469731	0.787	0.639	3.7533e-29
ILF3	1.59971e-33	0.148385	0.985	0.926	3.78908e-29
SIPA1L1	1.60457e-33	0.148202	0.517	0.352	3.80057e-29
NUP205	1.71315e-33	0.196268	0.574	0.409	4.05776e-29
PBX1	1.74809e-33	-0.00343109	0.539	0.374	4.14052e-29
EWSR1	1.76853e-33	0.0112829	0.932	0.832	4.18894e-29
TUBB3	1.77772e-33	0.233608	0.789	0.642	4.21071e-29
MRPS24	2.05025e-33	-0.164352	0.776	0.633	4.85621e-29
UQCR10	2.12691e-33	-0.410005	0.772	0.644	5.03779e-29
SH3PXD2B	2.12803e-33	0.118504	0.485	0.322	5.04046e-29
DPYSL5	2.18929e-33	0.490141	0.792	0.728	5.18554e-29
LSMD1	2.31467e-33	-0.377035	0.507	0.361	5.48252e-29
LMO4	2.54517e-33	0.155548	0.681	0.52	6.02848e-29
HN1	2.56621e-33	-0.191929	0.781	0.643	6.07832e-29
KLC1	2.62445e-33	-0.116285	0.735	0.584	6.21627e-29
SHFM1	2.66579e-33	-0.107585	0.855	0.726	6.31418e-29
ABCD3	2.69276e-33	0.2938	0.659	0.495	6.37806e-29
CLIC4	2.85546e-33	-0.148303	0.768	0.62	6.76345e-29
CSNK2B	2.96555e-33	0.000353577	0.858	0.727	7.02421e-29
PGK1	3.02265e-33	-0.726637	0.922	0.846	7.15945e-29
SLC35B2	3.04004e-33	-0.146329	0.702	0.546	7.20063e-29
FLII	3.04605e-33	-0.243105	0.578	0.427	7.21488e-29
SUMO2	3.06031e-33	0.0351045	0.98	0.922	7.24865e-29
KIAA0195	3.08182e-33	-0.195641	0.726	0.583	7.29959e-29
CAPZA2	3.17677e-33	0.0841184	0.882	0.759	7.52451e-29
DCLK1	3.19878e-33	-0.0483311	0.422	0.276	7.57663e-29
RASSF2	3.23482e-33	0.324357	0.774	0.654	7.66201e-29
AKAP13	3.33963e-33	-0.056726	0.751	0.597	7.91025e-29
C21orf59	3.5661e-33	-0.293767	0.671	0.52	8.44667e-29
BCL2L1	3.82834e-33	-0.423752	0.61	0.469	9.0678e-29
CORO2B	3.90127e-33	0.207974	0.394	0.239	9.24055e-29
CDS2	3.90153e-33	-0.185312	0.822	0.688	9.24117e-29
CHTOP	4.23094e-33	-0.0537295	0.815	0.677	1.00214e-28
SSBP1	4.28728e-33	-0.0159008	0.846	0.712	1.01548e-28
MTCH1	4.50638e-33	-0.124249	0.738	0.584	1.06738e-28
GALNT2	5.08345e-33	-0.340002	0.62	0.461	1.20406e-28
MRPS11	5.12982e-33	0.126886	0.494	0.331	1.21505e-28
ARF3	5.19189e-33	0.0266177	0.743	0.591	1.22975e-28
PSMA7	5.4885e-33	0.132726	0.945	0.859	1.30001e-28
FTSJD2	5.55267e-33	0.0404662	0.554	0.391	1.3152e-28
SDHB	5.59605e-33	-0.0927606	0.675	0.524	1.32548e-28
TSPAN5	5.78952e-33	0.263957	0.426	0.268	1.37131e-28
ARHGAP5	5.96456e-33	-0.266741	0.67	0.522	1.41277e-28
CNPY3	6.60106e-33	0.109992	0.571	0.411	1.56353e-28
GNB1	6.82147e-33	-0.0233887	0.781	0.636	1.61573e-28
DTNA	6.86607e-33	-0.137228	0.758	0.614	1.6263e-28
ASNA1	7.12914e-33	0.0635125	0.687	0.528	1.68861e-28
AKAP11	7.13062e-33	-0.204139	0.691	0.546	1.68896e-28
SMS	7.13355e-33	0.225486	0.658	0.496	1.68965e-28
COPS6	7.59119e-33	0.0432123	0.888	0.766	1.79805e-28
BOLA3	7.69895e-33	-0.215655	0.329	0.206	1.82357e-28
PSMB4	7.85571e-33	0.123742	0.924	0.821	1.8607e-28
NSFL1C	8.1652e-33	-0.316729	0.732	0.6	1.93401e-28
NDUFS6	8.17499e-33	-0.104933	0.662	0.509	1.93633e-28
GID8	8.71049e-33	-0.0918998	0.528	0.368	2.06317e-28
TNFRSF19	8.85492e-33	0.503533	0.382	0.229	2.09738e-28
SPRY4	9.22229e-33	0.605051	0.582	0.429	2.18439e-28
SIRT2	9.36221e-33	-1.20926	0.659	0.664	2.21753e-28
COX7B	9.36608e-33	0.0173493	0.754	0.603	2.21845e-28
LYPD1	9.38594e-33	0.446376	0.461	0.299	2.22315e-28
CDH4	9.46371e-33	0.700945	0.28	0.143	2.24157e-28
NDUFC2	1.05623e-32	0.132162	0.941	0.878	2.50179e-28
RABEP1	1.06589e-32	-0.0117552	0.721	0.567	2.52467e-28
TRIM44	1.10018e-32	-0.325194	0.538	0.4	2.60589e-28
RAP2B	1.1209e-32	-0.138556	0.599	0.451	2.65497e-28
TIMM22	1.12823e-32	-0.239244	0.46	0.318	2.67233e-28
LOC401397	1.14078e-32	-0.0804051	0.462	0.316	2.70206e-28
HNRNPUL1	1.16315e-32	0.0199422	0.868	0.74	2.75503e-28
NELFCD	1.22202e-32	-0.0380069	0.747	0.602	2.89449e-28
LDOC1L	1.27721e-32	-0.160667	0.646	0.493	3.02519e-28
GUK1	1.37246e-32	-0.0968311	0.866	0.741	3.2508e-28
PNKD	1.45319e-32	-0.335375	0.624	0.479	3.44202e-28
DOLK	1.48334e-32	0.307035	0.305	0.166	3.51344e-28
NFIA	1.51216e-32	-0.0610417	0.95	0.857	3.5817e-28
GPS1	1.57031e-32	-0.19376	0.727	0.578	3.71944e-28
HDDC2	1.6213e-32	-0.252369	0.539	0.406	3.84022e-28
SRSF2	1.69801e-32	0.0236494	0.958	0.872	4.02191e-28
CHTF8	1.70154e-32	-0.372957	0.5	0.362	4.03028e-28
UBL5	1.75144e-32	-0.00109323	0.854	0.724	4.14847e-28
PSMB3	1.89046e-32	-0.0666355	0.786	0.642	4.47775e-28
DDR1	1.92237e-32	-0.204922	0.93	0.829	4.55332e-28
IFT43	1.96529e-32	-0.12223	0.463	0.316	4.65498e-28
SRPK2	2.05146e-32	0.0818264	0.788	0.644	4.85908e-28
GNB2	2.06176e-32	0.0756489	0.629	0.468	4.88349e-28
ARF5	2.12192e-32	0.0793517	0.879	0.757	5.02597e-28
TAF7	2.14036e-32	-0.647894	0.863	0.778	5.06965e-28
CAPNS1	2.24097e-32	0.0583324	0.541	0.379	5.30795e-28
NDUFB9	2.2781e-32	-0.0399327	0.779	0.636	5.39591e-28
APBB1	2.39862e-32	-0.892155	0.66	0.593	5.68136e-28
COL9A3	2.48647e-32	0.492107	0.479	0.318	5.88946e-28
FLNA	2.49223e-32	-0.124184	0.832	0.696	5.9031e-28
NDUFA7	2.81834e-32	-0.091154	0.603	0.45	6.67553e-28
POP5	2.83422e-32	0.133638	0.419	0.271	6.71314e-28
COPS7A	2.91261e-32	0.0199871	0.605	0.446	6.89881e-28
FNBP1L	3.12102e-32	-0.0420178	0.563	0.405	7.39245e-28
MAP2	3.16048e-32	-0.363432	0.96	0.886	7.48591e-28
RBM25	3.24285e-32	-0.133509	0.844	0.711	7.68102e-28
ASAP2	3.3218e-32	0.278739	0.484	0.322	7.86802e-28
TUBB2A	3.85068e-32	0.190997	0.854	0.727	9.12071e-28
NEO1	3.86264e-32	0.201148	0.424	0.267	9.14904e-28
HNRNPM	4.13028e-32	0.150168	0.939	0.855	9.78297e-28
PKD1P1	4.15591e-32	-0.600849	0.94	0.89	9.84369e-28
STAU1	4.19518e-32	-0.0363445	0.844	0.711	9.9367e-28
C21orf33	4.32205e-32	-0.289699	0.728	0.582	1.02372e-27
C8orf59	4.354e-32	-0.446456	0.495	0.38	1.03129e-27
TUBA1A	4.36448e-32	0.105882	0.996	0.969	1.03377e-27
RPL14	4.38546e-32	-0.0583417	0.953	0.863	1.03874e-27
MRPL33	4.60779e-32	-0.596323	0.562	0.456	1.0914e-27
TCF3	4.77976e-32	0.0772657	0.659	0.499	1.13213e-27
MTRNR2L2	4.9068e-32	0.179689	1	1	1.16222e-27
ZFAND6	4.95836e-32	-0.11042	0.69	0.541	1.17444e-27
C14orf2	5.04929e-32	-0.0266438	0.772	0.625	1.19598e-27
HMGCR	5.42937e-32	0.0281582	0.557	0.397	1.286e-27
POR	5.724e-32	-0.000770599	0.655	0.496	1.35579e-27
ANKRD52	6.08666e-32	-0.182007	0.774	0.631	1.44169e-27
RAB34	6.2669e-32	0.51659	0.41	0.255	1.48438e-27
LINC00340	6.50915e-32	0.276013	0.293	0.16	1.54176e-27
RFXANK	6.71814e-32	0.217782	0.456	0.298	1.59126e-27
TPM4	6.72518e-32	-0.0113638	0.843	0.711	1.59293e-27
PLEC	6.75745e-32	-0.0962006	0.51	0.364	1.60057e-27
CHD4	6.81029e-32	-0.052876	0.861	0.734	1.61309e-27
SPG21	6.82974e-32	-0.0667787	0.507	0.351	1.61769e-27
SHISA4	7.43735e-32	-0.197836	0.564	0.418	1.76161e-27
SLC25A13	7.66987e-32	0.182668	0.567	0.403	1.81669e-27
PDZD11	7.7214e-32	-0.212935	0.547	0.395	1.82889e-27
LAMTOR4	8.33285e-32	0.0046847	0.806	0.665	1.97372e-27
C20orf27	8.8602e-32	0.0680284	0.492	0.335	2.09863e-27
PSMB7	9.31292e-32	-0.180339	0.858	0.733	2.20586e-27
VPS25	1.02471e-31	-0.135193	0.527	0.381	2.42712e-27
DGUOK	1.03291e-31	-0.184068	0.705	0.565	2.44655e-27
TMEM184B	1.04162e-31	-0.055459	0.549	0.392	2.46718e-27
CHD7	1.04585e-31	-0.432479	0.882	0.794	2.47719e-27
ERI3	1.05283e-31	-0.14977	0.679	0.531	2.49373e-27
CCT2	1.09518e-31	1.00437	0.877	0.757	2.59405e-27
ERGIC1	1.11174e-31	-0.336037	0.6	0.447	2.63327e-27
RDH11	1.13436e-31	0.0285398	0.757	0.607	2.68685e-27
SSR2	1.13572e-31	-0.309104	0.895	0.794	2.69006e-27
SOGA1	1.20606e-31	-0.256414	0.744	0.608	2.85666e-27
TMEM106B	1.22586e-31	0.0296988	0.777	0.631	2.90358e-27
B3GNT1	1.23359e-31	0.130489	0.567	0.406	2.92187e-27
MIEN1	1.27463e-31	-0.131188	0.563	0.438	3.01908e-27
ATOX1	1.30187e-31	-0.395995	0.5	0.377	3.08361e-27
RPS16	1.31644e-31	-0.1563	0.973	0.9	3.11813e-27
PCBP4	1.32351e-31	-0.211736	0.663	0.513	3.13486e-27
UBE2L3	1.46627e-31	0.0267566	0.725	0.576	3.473e-27
PCNX	1.50121e-31	0.0458939	0.555	0.393	3.55576e-27
ARL3	1.55572e-31	-0.354634	0.546	0.422	3.68488e-27
SLC39A9	1.59322e-31	-0.33462	0.635	0.488	3.7737e-27
AP1B1	1.61227e-31	0.0193609	0.573	0.414	3.81882e-27
DDX1	1.70656e-31	-0.090028	0.787	0.644	4.04217e-27
LAP3	1.79121e-31	0.398216	0.652	0.492	4.24267e-27
PARK7	1.80723e-31	-0.0783557	0.909	0.8	4.2806e-27
DHRSX	1.85526e-31	0.339733	0.568	0.406	4.39437e-27
TMEM258	1.88926e-31	-0.65388	0.71	0.61	4.47491e-27
RCN2	1.9218e-31	0.0598549	0.804	0.663	4.55198e-27
ZFAS1	1.96086e-31	-0.490959	0.815	0.687	4.64449e-27
CETN2	2.18596e-31	-0.0417587	0.381	0.237	5.17767e-27
GSS	2.23495e-31	0.0351648	0.405	0.259	5.2937e-27
CENPT	2.2799e-31	-0.605484	0.561	0.459	5.40018e-27
FABP7	2.30868e-31	0.611353	0.744	0.617	5.46835e-27
TMED1	2.3721e-31	-0.0160822	0.442	0.295	5.61856e-27
HMGB1	2.39941e-31	0.272096	0.985	0.946	5.68323e-27
NME1-NME2	2.44117e-31	-1.49923	0.318	0.311	5.78214e-27
SIPA1L2	2.45988e-31	0.0152196	0.447	0.298	5.82648e-27
ATP6V1D	2.47273e-31	0.044121	0.515	0.358	5.8569e-27
SEC13	2.49454e-31	-0.0709732	0.762	0.617	5.90858e-27
HYI	2.55278e-31	0.351683	0.328	0.185	6.04651e-27
VPS29	2.56132e-31	-0.00712894	0.713	0.562	6.06675e-27
ZNF292	2.58364e-31	-0.375317	0.839	0.731	6.11961e-27
COX7C	2.6808e-31	0.0644835	0.936	0.839	6.34974e-27
UBXN1	2.85695e-31	-0.152369	0.787	0.662	6.76697e-27
SCARA3	2.86943e-31	0.282137	0.376	0.228	6.79653e-27
LINC00493	2.98359e-31	-0.640972	0.523	0.427	7.06694e-27
GOLGA7	2.99418e-31	-0.381708	0.734	0.604	7.09202e-27
APH1A	3.1272e-31	-0.0557162	0.622	0.471	7.40709e-27
LAPTM4A	3.18969e-31	-0.212085	0.858	0.735	7.55509e-27
ITGA7	3.20131e-31	0.144512	0.555	0.394	7.58262e-27
GNG5	3.2228e-31	0.102402	0.805	0.665	7.63353e-27
MANF	3.27262e-31	0.109849	0.354	0.214	7.75152e-27
SMARCE1	3.33775e-31	-0.0186307	0.802	0.663	7.90578e-27
TMED7	3.34367e-31	-0.293634	0.657	0.524	7.91981e-27
PER1	3.46726e-31	-0.110639	0.642	0.488	8.21255e-27
SUMO3	3.64071e-31	-0.391643	0.597	0.458	8.6234e-27
SSB	3.72004e-31	-0.258557	0.863	0.758	8.81128e-27
SAR1A	3.78593e-31	-1.25189	0.837	0.782	8.96736e-27
TIMM10	3.83751e-31	-0.0445078	0.471	0.328	9.08953e-27
CRYAB	3.87304e-31	-1.41934	0.353	0.328	9.17368e-27
CASK	3.93615e-31	0.0160964	0.654	0.5	9.32316e-27
LMNB2	4.12903e-31	0.172501	0.535	0.375	9.78001e-27
NDUFB4	4.23817e-31	-0.397736	0.732	0.621	1.00385e-26
RNF180	4.4345e-31	0.0917182	0.575	0.415	1.05035e-26
ATP5I	4.46015e-31	-0.720957	0.702	0.6	1.05643e-26
R3HDM1	4.75423e-31	-0.47814	0.606	0.472	1.12609e-26
MIF	4.76111e-31	-0.578545	0.915	0.858	1.12772e-26
NSD1	4.96962e-31	-0.0322664	0.758	0.614	1.1771e-26
ANKFY1	5.10773e-31	0.0786117	0.658	0.501	1.20982e-26
SPAG7	5.26583e-31	-0.0528436	0.5	0.359	1.24726e-26
NEAT1	5.48289e-31	-0.721752	0.584	0.512	1.29868e-26
C1QBP	5.49012e-31	-0.00523087	0.846	0.717	1.30039e-26
ATXN10	5.54216e-31	-0.177891	0.852	0.73	1.31272e-26
SNHG1	5.5925e-31	-0.629923	0.685	0.586	1.32464e-26
EXOC7	5.66288e-31	-0.389741	0.857	0.747	1.34131e-26
LIMD2	6.30296e-31	0.339458	0.408	0.257	1.49292e-26
DDOST	6.40977e-31	0.10808	0.93	0.89	1.51822e-26
SCCPDH	6.4175e-31	0.126809	0.641	0.482	1.52005e-26
KIAA1430	6.63451e-31	-0.365037	0.608	0.476	1.57145e-26
NEDD8	6.88849e-31	0.134403	0.731	0.58	1.63161e-26
PTGR1	6.94418e-31	0.0618743	0.288	0.162	1.6448e-26
HDAC6	7.07031e-31	0.0794287	0.562	0.406	1.67467e-26
SUMO1	7.1195e-31	0.0310983	0.789	0.648	1.68633e-26
NDUFB3	7.35022e-31	-0.472577	0.718	0.583	1.74097e-26
FTSJ2	7.51077e-31	0.144839	0.415	0.273	1.779e-26
MARCKSL1	7.64097e-31	0.182492	0.817	0.68	1.80984e-26
AFF1	7.71564e-31	-0.284179	0.635	0.493	1.82753e-26
HSD17B12	7.79653e-31	-0.0537978	0.629	0.477	1.84669e-26
WASL	8.02011e-31	-0.318682	0.765	0.648	1.89964e-26
ZSCAN18	8.23199e-31	-0.307854	0.443	0.298	1.94983e-26
PLEKHJ1	8.40957e-31	-0.472598	0.6	0.464	1.99189e-26
EIF3K	8.45745e-31	0.0455192	0.811	0.673	2.00323e-26
IFI16	9.04755e-31	0.420608	0.578	0.418	2.143e-26
TP53INP2	9.26716e-31	0.0739915	0.379	0.236	2.19502e-26
COMMD4	9.44332e-31	0.428099	0.463	0.307	2.23674e-26
RPS11	1.03728e-30	0.107358	0.988	0.937	2.45691e-26
ABHD2	1.04949e-30	0.250082	0.907	0.834	2.48582e-26
FASN	1.06275e-30	0.17038	0.71	0.557	2.51722e-26
PDHB	1.06871e-30	-0.09705	0.7	0.551	2.53134e-26
UBA1	1.08692e-30	0.161256	0.951	0.864	2.57448e-26
DDAH1	1.0945e-30	-0.63993	0.646	0.541	2.59244e-26
DPF2	1.12915e-30	-0.478169	0.687	0.564	2.67451e-26
UBE2E3	1.13836e-30	-0.110107	0.652	0.501	2.69633e-26
GLO1	1.173e-30	-0.0236436	0.651	0.498	2.77836e-26
TRPM3	1.19156e-30	1.27352	0.222	0.103	2.82233e-26
MAP4K4	1.19383e-30	-0.245827	0.783	0.65	2.82771e-26
PRRC2B	1.21726e-30	-0.174109	0.924	0.824	2.88319e-26
PSMD14	1.38394e-30	-0.00206754	0.759	0.613	3.278e-26
IGSF8	1.40679e-30	0.0894465	0.488	0.338	3.33212e-26
COG5	1.44488e-30	0.0971892	0.636	0.481	3.42234e-26
RRAGA	1.49614e-30	-0.245208	0.633	0.49	3.54375e-26
ATIC	1.53328e-30	-0.149485	0.517	0.378	3.63173e-26
PYGB	1.54004e-30	-0.116024	0.738	0.59	3.64775e-26
RP9	1.5881e-30	-0.444087	0.554	0.418	3.76158e-26
SNRPA	1.62904e-30	-0.299873	0.588	0.446	3.85856e-26
UBE2L6	1.64348e-30	0.139236	0.636	0.479	3.89275e-26
ATP11A	1.64885e-30	0.243582	0.556	0.401	3.90547e-26
MPZL1	1.69855e-30	-0.939177	0.621	0.551	4.02318e-26
SLC25A11	1.71595e-30	0.0656275	0.626	0.47	4.06439e-26
ATP6V0B	1.72237e-30	0.00948962	0.832	0.7	4.07961e-26
GMPS	1.77625e-30	0.229358	0.529	0.37	4.20722e-26
IFT52	1.88778e-30	-0.400989	0.515	0.385	4.47138e-26
HIPK2	1.93276e-30	-0.0791395	0.895	0.785	4.57794e-26
PSMG2	2.01955e-30	-0.363756	0.559	0.419	4.78351e-26
SPRED2	2.04703e-30	-0.209666	0.632	0.483	4.8486e-26
PLGRKT	2.0497e-30	0.267712	0.419	0.27	4.85491e-26
DNMT3A	2.05417e-30	0.11474	0.428	0.276	4.86551e-26
PNN	2.07243e-30	-0.142102	0.81	0.677	4.90876e-26
HEPN1	2.10687e-30	-0.373474	0.661	0.513	4.99034e-26
TMX2	2.14921e-30	-0.0385759	0.738	0.589	5.09062e-26
HECTD1	2.21391e-30	-0.311388	0.609	0.46	5.24386e-26
RPL22	2.2304e-30	0.00454402	0.908	0.8	5.28291e-26
FDX1L	2.26943e-30	-0.0234493	0.455	0.308	5.37537e-26
LIMA1	2.38634e-30	-0.550731	0.834	0.723	5.65227e-26
ERGIC3	2.52667e-30	0.054623	0.871	0.751	5.98466e-26
GPBP1	2.60047e-30	-0.439838	0.828	0.734	6.15946e-26
SATB2	2.66706e-30	0.0419153	0.393	0.244	6.31719e-26
TRAPPC1	2.68386e-30	-0.119498	0.531	0.384	6.35699e-26
ROMO1	2.74539e-30	-0.351808	0.658	0.516	6.50272e-26
RPA1	2.80763e-30	-0.0560109	0.619	0.469	6.65016e-26
WDR83OS	2.81995e-30	-0.0790411	0.846	0.724	6.67933e-26
PSMF1	2.83621e-30	-0.14498	0.782	0.645	6.71786e-26
LAMTOR5	2.86136e-30	-0.306515	0.761	0.641	6.77743e-26
TRAF4	2.90361e-30	-0.170008	0.659	0.523	6.87749e-26
RNF167	2.91082e-30	-0.250831	0.636	0.508	6.89456e-26
XRN2	3.05117e-30	-0.042076	0.775	0.632	7.227e-26
GNG2	3.15323e-30	-0.231766	0.66	0.522	7.46873e-26
SZRD1	3.1769e-30	-0.12343	0.671	0.528	7.52481e-26
DPM1	3.20981e-30	-0.295585	0.505	0.363	7.60275e-26
POLR1A	3.35351e-30	0.174757	0.62	0.463	7.94313e-26
ARF1	3.41302e-30	-0.337009	0.935	0.86	8.08407e-26
RAB1B	3.41912e-30	-0.650478	0.786	0.664	8.09854e-26
TIMM17A	3.55723e-30	-0.250716	0.689	0.548	8.42565e-26
MRFAP1	3.56348e-30	0.0450615	0.949	0.863	8.44046e-26
CDK2AP2	3.57285e-30	-0.5873	0.503	0.395	8.46265e-26
MOV10	3.60528e-30	0.00650312	0.373	0.228	8.53948e-26
C20orf96	3.67167e-30	-0.274065	0.288	0.171	8.69671e-26
PPHLN1	3.92692e-30	-0.0771862	0.678	0.524	9.30129e-26
RPS5	3.98817e-30	-0.134318	0.981	0.919	9.44638e-26
SPRY2	3.99251e-30	-0.0987588	0.491	0.339	9.45665e-26
ANKRD11	4.12471e-30	-0.384276	0.723	0.6	9.76978e-26
S100B	4.23338e-30	0.383991	0.807	0.679	1.00272e-25
GLOD4	4.30151e-30	-0.244813	0.635	0.495	1.01886e-25
EIF4A1	4.31525e-30	0.156839	0.976	0.921	1.02211e-25
KHDRBS1	4.39727e-30	-0.127521	0.741	0.601	1.04154e-25
SNX5	4.66311e-30	0.00342194	0.687	0.533	1.1045e-25
FLOT1	4.72416e-30	-0.0592249	0.818	0.685	1.11896e-25
GNG12	4.7895e-30	0.094519	0.504	0.348	1.13444e-25
PAN3	4.80674e-30	-1.27456	0.577	0.566	1.13852e-25
NFE2L1	4.96941e-30	-0.0321281	0.677	0.523	1.17705e-25
MYH10	5.10684e-30	-0.219357	0.721	0.58	1.20961e-25
GDE1	5.114e-30	0.112813	0.506	0.353	1.2113e-25
GPAA1	5.19022e-30	-0.021998	0.704	0.557	1.22935e-25
HDGF	5.48844e-30	-0.135867	0.537	0.392	1.29999e-25
TRMT112	5.49309e-30	-0.262785	0.756	0.628	1.30109e-25
C1orf122	5.60246e-30	0.306893	0.423	0.274	1.327e-25
ZYX	5.80223e-30	0.349523	0.752	0.607	1.37432e-25
GPM6A	5.90918e-30	-0.0285102	0.968	0.893	1.39965e-25
NUP210	5.92866e-30	0.361058	0.369	0.224	1.40426e-25
TRIM36	6.00149e-30	0.38132	0.369	0.224	1.42151e-25
MAGED1	6.06898e-30	0.0841972	0.961	0.883	1.4375e-25
FAM192A	6.28176e-30	-0.23552	0.694	0.555	1.4879e-25
SEZ6	6.29124e-30	0.769525	0.383	0.236	1.49014e-25
UBR4	6.45237e-30	-0.440639	0.762	0.649	1.52831e-25
ARL6IP4	6.89877e-30	0.0385841	0.688	0.538	1.63404e-25
PTBP1	6.98163e-30	0.114351	0.829	0.698	1.65367e-25
PHACTR3	7.01255e-30	-1.98149	0.295	0.373	1.66099e-25
MRPL19	7.2206e-30	0.0512464	0.682	0.532	1.71027e-25
ATAD2B	7.5907e-30	-0.404919	0.519	0.378	1.79793e-25
PTPRN2	7.69457e-30	0.0673483	0.553	0.4	1.82253e-25
SNRPG	7.76686e-30	0.0770171	0.85	0.723	1.83966e-25
PFKL	8.02063e-30	0.0539978	0.74	0.595	1.89977e-25
DNAJC8	8.03076e-30	-0.1495	0.751	0.613	1.90217e-25
DHRS7	8.08747e-30	0.0121971	0.599	0.445	1.9156e-25
ACP2	8.20064e-30	-0.154941	0.446	0.304	1.9424e-25
SLIRP	8.46169e-30	-0.183895	0.569	0.433	2.00423e-25
GPM6B	9.08155e-30	0.0292255	0.983	0.925	2.15106e-25
APEX1	9.22345e-30	-0.0447517	0.827	0.704	2.18467e-25
DDRGK1	9.4371e-30	-0.139619	0.475	0.332	2.23527e-25
COA3	9.46045e-30	-0.19714	0.612	0.471	2.2408e-25
DCTN1	9.87777e-30	-0.16963	0.83	0.703	2.33965e-25
C1orf123	9.97096e-30	0.103812	0.552	0.402	2.36172e-25
DBNL	1.01823e-29	0.0923979	0.69	0.539	2.41179e-25
TMEM160	1.03099e-29	-0.0531459	0.503	0.359	2.44201e-25
GDI2	1.05262e-29	-0.0360707	0.753	0.608	2.49323e-25
QSOX1	1.07524e-29	0.345372	0.575	0.42	2.54682e-25
RAB10	1.11911e-29	-0.29188	0.848	0.732	2.65073e-25
RBM10	1.16356e-29	-0.136704	0.72	0.574	2.756e-25
PRKAR1B	1.16505e-29	-0.00149749	0.488	0.352	2.75953e-25
PBRM1	1.17689e-29	-0.0285895	0.713	0.569	2.78759e-25
GATAD2A	1.23128e-29	-0.0986671	0.516	0.369	2.9164e-25
SMO	1.26859e-29	0.538564	0.197	0.091	3.00479e-25
C17orf70	1.26908e-29	-0.417838	0.592	0.474	3.00595e-25
WDR1	1.26971e-29	-0.15969	0.753	0.61	3.00744e-25
GAD1	1.2867e-29	-1.45981	0.396	0.407	3.04769e-25
UBB	1.31386e-29	0.134018	0.991	0.958	3.11202e-25
GPATCH8	1.34906e-29	-0.415556	0.744	0.627	3.19538e-25
THYN1	1.3596e-29	-0.412313	0.613	0.486	3.22036e-25
TMEM256	1.36015e-29	-0.22063	0.352	0.225	3.22166e-25
BLVRA	1.42952e-29	0.148094	0.593	0.437	3.38597e-25
NDUFB6	1.43791e-29	0.0193562	0.81	0.676	3.40584e-25
FAM126A	1.45684e-29	-0.266913	0.539	0.398	3.45068e-25
HS2ST1	1.47513e-29	0.112347	0.55	0.393	3.49398e-25
CALU	1.57121e-29	0.0887085	0.884	0.778	3.72156e-25
NDUFA12	1.61695e-29	-0.256493	0.631	0.503	3.82992e-25
MRPL47	1.61721e-29	0.000872106	0.561	0.417	3.83053e-25
TWSG1	1.68262e-29	-0.518623	0.472	0.335	3.98546e-25
ACTR2	1.70441e-29	0.129469	0.672	0.522	4.03707e-25
EIF1B	1.75718e-29	-0.324892	0.855	0.75	4.16206e-25
DDX56	1.82703e-29	-0.0163488	0.697	0.551	4.3275e-25
GOLIM4	1.83868e-29	0.0918648	0.655	0.506	4.35509e-25
CIAPIN1	1.89726e-29	-0.335066	0.632	0.492	4.49385e-25
NOLC1	1.95511e-29	-0.297074	0.63	0.489	4.63087e-25
PSMA6	1.95631e-29	-0.0820548	0.793	0.659	4.63371e-25
FAM65A	2.08525e-29	-0.473467	0.653	0.529	4.93912e-25
SCP2	2.17319e-29	0.0626268	0.776	0.638	5.14741e-25
GLYR1	2.18012e-29	-0.376754	0.694	0.571	5.16383e-25
APP	2.28428e-29	0.170698	0.912	0.811	5.41055e-25
TPRKB	2.33182e-29	-0.263103	0.522	0.389	5.52314e-25
RBPJ	2.40536e-29	-0.486915	0.795	0.715	5.69735e-25
MKKS	2.61379e-29	-0.259681	0.538	0.4	6.19102e-25
ELP5	2.70242e-29	-0.23341	0.532	0.397	6.40095e-25
HNRNPL	2.747e-29	-1.01321	0.78	0.755	6.50654e-25
OTUB1	2.82285e-29	-0.427932	0.756	0.625	6.68619e-25
ZMAT5	2.85096e-29	-0.502616	0.35	0.254	6.75279e-25
SRGAP2C	2.95878e-29	-0.377955	0.746	0.605	7.00816e-25
MAP4	2.9803e-29	-0.0902817	0.912	0.807	7.05914e-25
ELOF1	3.01325e-29	-0.256416	0.628	0.492	7.13719e-25
ETNK1	3.11903e-29	-0.840036	0.872	0.838	7.38773e-25
AFAP1	3.17007e-29	-0.243788	0.555	0.417	7.50862e-25
SRPK1	3.25908e-29	0.152711	0.531	0.381	7.71945e-25
RFC1	3.27472e-29	-0.131378	0.602	0.459	7.7565e-25
SMARCB1	3.36397e-29	-0.424746	0.785	0.668	7.96791e-25
CSNK1E	3.37652e-29	-0.101524	0.777	0.644	7.99763e-25
MDH1	3.46056e-29	-0.200315	0.861	0.746	8.19669e-25
OCIAD2	3.47604e-29	0.109697	0.481	0.328	8.23334e-25
SPARC	3.48494e-29	0.210403	0.739	0.598	8.25442e-25
PRDX6	3.48778e-29	0.0613051	0.749	0.605	8.26116e-25
NDUFA1	3.49288e-29	-0.197417	0.807	0.679	8.27324e-25
PRPF40A	3.51269e-29	-0.127638	0.805	0.678	8.32016e-25
UBE2A	3.58474e-29	-0.268464	0.629	0.496	8.49081e-25
RAP1B	3.59153e-29	0.103821	0.733	0.587	8.5069e-25
POLDIP2	3.59386e-29	-0.194948	0.68	0.536	8.51241e-25
MRPS34	3.60338e-29	-0.212263	0.693	0.554	8.53496e-25
COX7A2	3.62833e-29	-0.408676	0.835	0.739	8.59406e-25
SNX6	3.64171e-29	-0.171058	0.682	0.539	8.62575e-25
COX4I1	4.0486e-29	0.0483406	0.957	0.877	9.58951e-25
SEC23B	4.27436e-29	-0.293672	0.676	0.533	1.01242e-24
ANAPC5	4.36014e-29	0.0765897	0.774	0.634	1.03274e-24
NDUFA2	4.46182e-29	-0.646077	0.575	0.474	1.05683e-24
ACSL3	4.5254e-29	0.411818	0.665	0.514	1.07189e-24
PSAT1	4.79104e-29	-0.126891	0.6	0.456	1.13481e-24
LAMTOR1	5.1153e-29	-0.00713983	0.705	0.559	1.21161e-24
HNRNPH1	5.19697e-29	-1.47009	0.998	0.995	1.23096e-24
CHERP	5.33091e-29	-0.438252	0.728	0.627	1.26268e-24
CKB	5.41775e-29	0.0409581	0.951	0.87	1.28325e-24
ARPC5L	5.4285e-29	-0.156759	0.466	0.316	1.28579e-24
DYNC1LI2	5.46277e-29	-0.373406	0.861	0.754	1.29391e-24
FAM213B	5.59934e-29	0.41325	0.328	0.193	1.32626e-24
CYB5A	5.74902e-29	0.0346533	0.409	0.271	1.36171e-24
OXCT1	5.75044e-29	0.0946277	0.503	0.35	1.36205e-24
TMEM109	5.87169e-29	-0.054897	0.333	0.205	1.39077e-24
NDUFS7	5.90581e-29	-0.266795	0.774	0.649	1.39885e-24
CXXC5	6.11302e-29	0.214454	0.51	0.357	1.44793e-24
TIMM17B	6.24184e-29	0.472517	0.528	0.373	1.47844e-24
MFSD10	6.61882e-29	0.0481965	0.565	0.411	1.56773e-24
SNRPD1	6.63584e-29	-0.196371	0.771	0.642	1.57177e-24
RPS17	6.76029e-29	-0.0382184	0.947	0.859	1.60124e-24
RPS17L	6.76029e-29	-0.0382184	0.947	0.859	1.60124e-24
NOTCH2	6.83295e-29	0.129358	0.708	0.559	1.61845e-24
DCXR	6.85454e-29	-0.196426	0.619	0.476	1.62357e-24
SORBS3	6.89075e-29	-0.0819252	0.521	0.377	1.63214e-24
MAZ	6.94932e-29	-0.392164	0.578	0.447	1.64602e-24
NIN	6.95496e-29	-0.0797692	0.555	0.404	1.64735e-24
URM1	7.09159e-29	-0.285702	0.595	0.464	1.67971e-24
MRPS6	7.13865e-29	0.151193	0.576	0.422	1.69086e-24
IP6K2	7.16993e-29	-0.586003	0.851	0.783	1.69827e-24
CCND2	7.26437e-29	0.449622	0.917	0.851	1.72064e-24
EXOC5	7.27051e-29	-0.0930374	0.608	0.457	1.72209e-24
SLC25A5	7.39039e-29	0.0375746	0.893	0.782	1.75049e-24
PTPMT1	7.45406e-29	-0.0292689	0.559	0.412	1.76557e-24
RASAL2	7.47827e-29	0.17743	0.318	0.187	1.7713e-24
PCNXL4	7.49273e-29	0.0560601	0.613	0.46	1.77473e-24
TRAPPC2L	7.57287e-29	-0.0950808	0.483	0.342	1.79371e-24
UBE2I	7.61319e-29	-0.143328	0.839	0.72	1.80326e-24
ARFRP1	7.61829e-29	-0.0706267	0.413	0.289	1.80447e-24
CHL1	7.67929e-29	0.714698	0.434	0.29	1.81892e-24
ENC1	7.7662e-29	0.137404	0.419	0.276	1.8395e-24
SNRPE	7.91757e-29	0.707806	0.771	0.632	1.87536e-24
EPHA4	7.93743e-29	0.224187	0.403	0.259	1.88006e-24
MSI1	7.95071e-29	-1.24939	0.65	0.577	1.88321e-24
SAP130	8.0479e-29	-0.119165	0.555	0.409	1.90623e-24
IFI44	8.17704e-29	0.415738	0.415	0.268	1.93681e-24
CLPTM1L	8.27922e-29	-0.404056	0.426	0.29	1.96102e-24
NDUFA8	8.38366e-29	-0.14701	0.56	0.431	1.98575e-24
SHROOM2	8.39422e-29	0.0181215	0.448	0.301	1.98825e-24
COTL1	8.41061e-29	0.515935	0.673	0.523	1.99214e-24
PPP1CA	8.45562e-29	-0.121782	0.695	0.552	2.0028e-24
RSL24D1	9.015e-29	-0.556238	0.691	0.603	2.13529e-24
DKK3	9.08392e-29	0.533615	0.43	0.28	2.15162e-24
NTHL1	9.32965e-29	0.0380868	0.357	0.226	2.20982e-24
SP3	9.55243e-29	-0.193021	0.665	0.52	2.26259e-24
RPL38	9.75753e-29	-0.186057	0.942	0.861	2.31117e-24
C16orf62	9.90728e-29	-0.319214	0.575	0.44	2.34664e-24
EHMT2	9.97171e-29	-0.254679	0.473	0.342	2.3619e-24
HSPA13	1.01577e-28	-0.257851	0.634	0.498	2.40596e-24
LAMC1	1.08037e-28	0.234328	0.411	0.263	2.55897e-24
ARL5A	1.09899e-28	-0.175487	0.524	0.379	2.60307e-24
GLUL	1.13689e-28	-0.885345	0.903	0.816	2.69283e-24
ITGB1	1.17277e-28	0.285019	0.663	0.511	2.77783e-24
GSTK1	1.17838e-28	0.0748834	0.652	0.5	2.79111e-24
BRAT1	1.18514e-28	-0.014924	0.675	0.529	2.80713e-24
SMIM7	1.19134e-28	0.0909589	0.717	0.57	2.82181e-24
ATP5G1	1.27143e-28	-0.370826	0.709	0.587	3.01151e-24
DLG5	1.32384e-28	-0.0719798	0.617	0.467	3.13564e-24
MYEOV2	1.36178e-28	-0.0888436	0.505	0.373	3.22551e-24
RNF40	1.41789e-28	-0.251305	0.686	0.558	3.35842e-24
MFF	1.42106e-28	-0.184073	0.839	0.72	3.36592e-24
ACAA1	1.42154e-28	-0.300664	0.667	0.525	3.36706e-24
ALMS1	1.46944e-28	-0.0486005	0.532	0.385	3.48052e-24
SUN1	1.54918e-28	-0.40776	0.721	0.605	3.66939e-24
CLIP1	1.58204e-28	-0.212002	0.491	0.36	3.74722e-24
PSMD2	1.59066e-28	-0.231891	0.8	0.67	3.76764e-24
EIF3D	1.60514e-28	-0.459148	0.723	0.623	3.80194e-24
SF3B5	1.63688e-28	-0.414556	0.657	0.554	3.87713e-24
PPIG	1.64513e-28	-0.262717	0.772	0.651	3.89666e-24
GRN	1.68404e-28	0.298692	0.59	0.436	3.98883e-24
CHD3	1.74171e-28	-0.0921768	0.474	0.338	4.12541e-24
NDUFAF3	1.84466e-28	-0.340268	0.67	0.541	4.36925e-24
GTF3C6	1.92961e-28	-0.360152	0.685	0.561	4.57048e-24
DIDO1	2.03811e-28	-0.182705	0.629	0.484	4.82747e-24
SAP18	2.03931e-28	-0.412485	0.807	0.709	4.83031e-24
PHC1	2.04207e-28	-0.151755	0.605	0.454	4.83685e-24
CCT7	2.14791e-28	-0.206934	0.887	0.779	5.08753e-24
FAM96B	2.28483e-28	-0.257056	0.798	0.683	5.41186e-24
IAH1	2.29453e-28	0.0225256	0.53	0.381	5.43482e-24
BTBD17	2.31192e-28	0.621418	0.278	0.151	5.47602e-24
UBE2D3	2.32716e-28	-0.235559	0.891	0.785	5.51211e-24
ARFGAP3	2.39858e-28	-0.341984	0.676	0.534	5.68127e-24
CREBBP	2.52269e-28	-0.129517	0.736	0.603	5.97524e-24
PTPRZ1	2.54435e-28	0.364581	0.977	0.932	6.02654e-24
RPS29	2.55822e-28	0.167884	0.844	0.72	6.05941e-24
ZNHIT1	2.57381e-28	-0.136168	0.784	0.659	6.09633e-24
COPS3	2.63982e-28	-0.0633335	0.631	0.486	6.25268e-24
DPP7	2.68477e-28	0.187673	0.514	0.364	6.35914e-24
RSF1	2.80103e-28	-0.197836	0.833	0.72	6.63452e-24
RAB1A	2.81611e-28	-0.250108	0.875	0.771	6.67024e-24
OCIAD1	2.90832e-28	0.0795871	0.826	0.698	6.88866e-24
GCN1L1	2.97378e-28	-0.126883	0.687	0.549	7.04371e-24
RAB14	3.02414e-28	-0.317365	0.767	0.65	7.16298e-24
SLITRK2	3.0366e-28	-1.76841	0.472	0.491	7.19248e-24
SLC25A4	3.09683e-28	-0.551171	0.85	0.785	7.33514e-24
PIP5K1A	3.10492e-28	-0.29447	0.708	0.581	7.35432e-24
RBM14	3.14372e-28	-0.324069	0.58	0.448	7.44621e-24
CUEDC2	3.19666e-28	-0.443955	0.719	0.596	7.57161e-24
AUTS2	3.20115e-28	0.155914	0.538	0.387	7.58224e-24
DDB1	3.30257e-28	-0.215778	0.853	0.736	7.82246e-24
LASP1	3.3266e-28	0.00475547	0.603	0.456	7.87939e-24
CRTC3	3.35743e-28	-0.188212	0.552	0.42	7.9524e-24
NME4	3.39261e-28	-0.00899007	0.507	0.357	8.03574e-24
PRPS2	3.48393e-28	0.050155	0.278	0.152	8.25204e-24
SMC3	3.49836e-28	-0.759156	0.647	0.588	8.28623e-24
POLR2B	3.60631e-28	0.323685	0.708	0.565	8.54191e-24
VAV2	3.64438e-28	0.17705	0.354	0.217	8.63208e-24
NLGN4X	3.78281e-28	-0.0601985	0.665	0.518	8.95997e-24
NDUFV1	3.85279e-28	0.0303416	0.787	0.651	9.12571e-24
MBOAT7	3.85826e-28	-0.130107	0.498	0.351	9.13867e-24
ZCRB1	3.89546e-28	-0.141493	0.647	0.51	9.2268e-24
UBE2N	3.92792e-28	-0.0373305	0.801	0.669	9.30367e-24
FIBP	4.06416e-28	-0.0193039	0.684	0.536	9.62636e-24
HIST1H1E	4.12997e-28	0.462534	0.518	0.366	9.78226e-24
KLHDC2	4.16808e-28	-0.182332	0.555	0.412	9.87251e-24
EPB41L4A-AS1	4.23377e-28	-0.947592	0.469	0.446	1.00281e-23
CFL1	4.23578e-28	0.0642997	0.996	0.974	1.00329e-23
TNPO1	4.31135e-28	-0.383029	0.796	0.672	1.02119e-23
STK25	4.33366e-28	0.270654	0.488	0.338	1.02647e-23
ACSS3	4.35175e-28	0.720057	0.343	0.21	1.03075e-23
GPC2	4.4508e-28	0.386653	0.397	0.255	1.05422e-23
H19	4.46206e-28	-2.42475	0.097	0.183	1.05688e-23
GTF2F1	4.46392e-28	-0.0431055	0.619	0.47	1.05732e-23
C17orf76-AS1	4.77504e-28	-0.206051	0.871	0.765	1.13102e-23
COMMD7	4.8566e-28	-0.192414	0.482	0.35	1.15034e-23
ATF7	4.85969e-28	-0.233136	0.655	0.518	1.15107e-23
GATM	4.86188e-28	0.41303	0.595	0.443	1.15158e-23
ZNF460	4.98687e-28	-0.391759	0.86	0.752	1.18119e-23
NPNT	5.12508e-28	1.25335	0.235	0.117	1.21393e-23
FTL	5.44336e-28	-0.791821	0.977	0.963	1.28931e-23
C5orf51	5.63699e-28	-0.37111	0.628	0.507	1.33518e-23
TP53I13	6.15202e-28	0.152017	0.373	0.235	1.45717e-23
FNDC3B	6.34898e-28	0.149414	0.562	0.411	1.50382e-23
RBM42	6.50511e-28	-0.383333	0.68	0.568	1.5408e-23
CELF1	6.64709e-28	-0.34334	0.839	0.735	1.57443e-23
SLC23A2	6.77055e-28	-0.09429	0.654	0.512	1.60367e-23
ACP1	6.89369e-28	-0.0569482	0.734	0.603	1.63284e-23
GSK3B	6.89872e-28	0.041759	0.617	0.466	1.63403e-23
VGLL4	6.93067e-28	-0.307455	0.727	0.602	1.6416e-23
PKIG	7.14531e-28	-0.171691	0.532	0.401	1.69244e-23
FGFBP3	7.16163e-28	-0.161668	0.245	0.132	1.6963e-23
IBTK	7.19869e-28	0.0542057	0.491	0.352	1.70508e-23
MRPL41	7.35257e-28	-0.0315514	0.402	0.268	1.74153e-23
RCBTB2	7.37957e-28	0.135576	0.401	0.26	1.74792e-23
CDK4	7.61571e-28	0.915092	0.877	0.771	1.80386e-23
TALDO1	7.62121e-28	-0.386008	0.715	0.6	1.80516e-23
ARAF	7.73348e-28	0.133454	0.477	0.338	1.83175e-23
NUDT1	8.21032e-28	0.502822	0.397	0.254	1.9447e-23
SALL2	8.36227e-28	-0.0997517	0.408	0.271	1.98069e-23
SDF4	8.37373e-28	0.0422955	0.616	0.465	1.9834e-23
LYPLA1	8.44172e-28	-0.0505075	0.574	0.426	1.99951e-23
RAB5C	8.48683e-28	-0.404676	0.845	0.752	2.01019e-23
SQSTM1	8.52121e-28	-0.728935	0.702	0.601	2.01833e-23
AGPAT5	9.14622e-28	-0.359408	0.634	0.493	2.16637e-23
TSPAN6	9.32132e-28	-0.188517	0.566	0.425	2.20785e-23
NT5C	9.75384e-28	-0.187186	0.471	0.342	2.31029e-23
HUWE1	9.81683e-28	-0.0526178	0.922	0.825	2.32521e-23
ZNF217	9.911e-28	-0.128411	0.276	0.162	2.34752e-23
KHDRBS2	1.03684e-27	2.20229	0.086	0.019	2.45586e-23
MAGEF1	1.07672e-27	-0.00629021	0.378	0.239	2.55032e-23
STX10	1.10824e-27	0.103452	0.57	0.428	2.62497e-23
SNN	1.10838e-27	-0.180634	0.526	0.384	2.62531e-23
AP3B1	1.12355e-27	-0.157482	0.586	0.435	2.66124e-23
ZC3H13	1.1368e-27	-0.0924346	0.714	0.585	2.69262e-23
NFIB	1.14885e-27	-0.711074	0.911	0.832	2.72117e-23
AURKAIP1	1.27331e-27	-0.145122	0.657	0.519	3.01597e-23
WIZ	1.28365e-27	-0.223873	0.378	0.263	3.04044e-23
DLC1	1.34876e-27	0.209696	0.382	0.241	3.19468e-23
ZC3H7B	1.35466e-27	0.0614754	0.581	0.434	3.20866e-23
ERH	1.50269e-27	-0.254959	0.764	0.628	3.55928e-23
NAA10	1.54876e-27	0.0657235	0.635	0.491	3.6684e-23
SEPT2	1.5586e-27	0.0345738	0.952	0.874	3.69169e-23
C17orf49	1.59456e-27	-0.350422	0.597	0.475	3.77687e-23
MRPS15	1.60489e-27	0.216024	0.45	0.303	3.80134e-23
HSD17B11	1.60908e-27	0.138392	0.408	0.269	3.81127e-23
BANF1	1.65899e-27	-0.0861167	0.831	0.707	3.92947e-23
SNRPB	1.66005e-27	0.07095	0.846	0.724	3.93199e-23
GGH	1.67209e-27	0.197189	0.468	0.32	3.96051e-23
CLPB	1.70262e-27	0.0540375	0.444	0.301	4.03283e-23
SGK196	1.72071e-27	0.152713	0.54	0.394	4.07568e-23
TTC3	1.74223e-27	-0.360488	0.976	0.928	4.12664e-23
MMP2	1.74857e-27	0.31448	0.466	0.32	4.14166e-23
PSMB5	1.77585e-27	-0.0172949	0.794	0.661	4.20627e-23
AGPAT1	1.77656e-27	-0.324881	0.617	0.481	4.20796e-23
PSME3	1.82459e-27	-0.199589	0.665	0.535	4.32172e-23
TAF1C	1.83179e-27	-0.543883	0.606	0.497	4.33879e-23
NONO	1.85235e-27	0.0671671	0.983	0.931	4.38747e-23
EML4	1.89278e-27	0.00527752	0.628	0.479	4.48324e-23
MORC2-AS1	1.90165e-27	-1.58687	0.292	0.291	4.50426e-23
SLC8A1	2.05423e-27	0.0833632	0.364	0.23	4.86565e-23
ERAL1	2.05628e-27	0.0262068	0.538	0.391	4.87051e-23
SAMM50	2.1041e-27	-0.132973	0.526	0.384	4.98376e-23
NMRAL1	2.16422e-27	0.0593426	0.399	0.262	5.12617e-23
CD9	2.21513e-27	-0.378594	0.696	0.588	5.24676e-23
CHMP3	2.31048e-27	-0.218657	0.735	0.597	5.4726e-23
EI24	2.31822e-27	0.128782	0.519	0.369	5.49093e-23
PCSK1N	2.31854e-27	0.328922	0.581	0.431	5.49169e-23
PEPD	2.34662e-27	0.215811	0.551	0.4	5.55819e-23
SEPT9	2.3723e-27	0.224651	0.692	0.547	5.61904e-23
PEMT	2.44905e-27	-0.590299	0.515	0.39	5.80083e-23
MRPS28	2.51442e-27	0.192735	0.49	0.344	5.95566e-23
PHB	2.60182e-27	-0.016307	0.797	0.666	6.16267e-23
SLC39A3	2.61983e-27	-0.302399	0.576	0.445	6.20532e-23
GPATCH2	2.65099e-27	-0.0191905	0.315	0.195	6.27913e-23
SPECC1	2.65789e-27	0.239151	0.915	0.877	6.29547e-23
DOCK7	2.72726e-27	-0.116419	0.541	0.406	6.45978e-23
KTN1	2.75239e-27	-0.0393679	0.784	0.65	6.51931e-23
SLC4A2	2.77264e-27	-0.433281	0.488	0.346	6.56726e-23
SEMA6A	2.77498e-27	-0.10107	0.778	0.644	6.57283e-23
UTS2D	2.83196e-27	-0.785369	0.488	0.467	6.70778e-23
RAB3GAP2	2.88648e-27	-0.403605	0.643	0.509	6.83692e-23
SNRPA1	2.88777e-27	-0.351435	0.726	0.593	6.83996e-23
NCOA6	2.89111e-27	-0.43557	0.704	0.565	6.84788e-23
KLHDC3	2.91461e-27	-0.576513	0.653	0.557	6.90355e-23
CYB5B	2.94836e-27	0.120604	0.546	0.396	6.98348e-23
AZIN1	2.95382e-27	-0.131196	0.724	0.589	6.99642e-23
QARS	3.08316e-27	-0.131733	0.617	0.471	7.30276e-23
CAPN1	3.20236e-27	0.111716	0.473	0.329	7.58511e-23
SCAF4	3.20406e-27	-0.450096	0.68	0.561	7.58914e-23
SPEN	3.26712e-27	-0.309476	0.804	0.684	7.7385e-23
MRPL3	3.37072e-27	-0.0920654	0.669	0.531	7.98388e-23
MYD88	3.37487e-27	-0.00441485	0.401	0.26	7.99372e-23
CNP	3.38394e-27	-0.429915	0.892	0.787	8.01521e-23
NEMF	3.43538e-27	-0.215175	0.685	0.55	8.13704e-23
SF3A3	3.44382e-27	-0.209793	0.662	0.537	8.15704e-23
METRN	3.45263e-27	0.199055	0.511	0.363	8.17789e-23
PAIP1	3.4631e-27	-0.0800427	0.794	0.663	8.20271e-23
WLS	3.48557e-27	0.0301372	0.626	0.477	8.25593e-23
CCDC130	3.50099e-27	-0.363269	0.533	0.423	8.29245e-23
BLCAP	3.53355e-27	-0.308245	0.664	0.527	8.36957e-23
TRIL	3.59827e-27	0.42894	0.371	0.232	8.52287e-23
CNPY2	3.61964e-27	-0.0575536	0.838	0.718	8.57348e-23
SLC43A2	3.62244e-27	0.446675	0.301	0.174	8.58011e-23
GTF3C2	3.69354e-27	-0.0964441	0.539	0.405	8.74851e-23
HMGN4	3.73749e-27	-0.101263	0.532	0.394	8.85262e-23
C19orf60	3.74837e-27	-0.0134501	0.682	0.544	8.8784e-23
PIN4	3.75055e-27	-0.397948	0.436	0.323	8.88354e-23
ZNF207	3.75353e-27	-0.183411	0.917	0.82	8.89062e-23
LGALS3	3.76631e-27	-0.766608	0.466	0.38	8.92089e-23
PCBP1	3.78437e-27	-0.268431	0.818	0.692	8.96366e-23
RHEB	3.94581e-27	-0.139881	0.818	0.698	9.34605e-23
CHMP2A	4.12412e-27	-0.132307	0.822	0.702	9.76839e-23
HDLBP	4.21708e-27	-0.221336	0.827	0.707	9.98858e-23
ATP6V0E2	4.22099e-27	0.0394382	0.875	0.762	9.99783e-23
REEP5	4.26785e-27	-0.149234	0.737	0.604	1.01088e-22
LAMB2	4.28335e-27	-0.0984038	0.524	0.383	1.01455e-22
ELMO2	4.31222e-27	-0.121543	0.569	0.424	1.02139e-22
HSDL2	4.34645e-27	0.019036	0.412	0.276	1.0295e-22
TRRAP	4.38577e-27	-0.149072	0.732	0.598	1.03881e-22
AGO2	4.42374e-27	-0.130402	0.468	0.33	1.04781e-22
SIGMAR1	4.5489e-27	-0.18224	0.563	0.428	1.07745e-22
RANGRF	4.59671e-27	-0.358702	0.295	0.193	1.08878e-22
RPL36AL	4.6782e-27	-0.235266	0.693	0.567	1.10808e-22
RTTN	4.71041e-27	-0.059769	0.49	0.343	1.11571e-22
ADM	4.90629e-27	-2.21118	0.145	0.176	1.1621e-22
B4GALT5	4.9698e-27	0.175269	0.568	0.42	1.17715e-22
PXN	5.07036e-27	-0.345417	0.518	0.379	1.20096e-22
WTAP	5.1697e-27	-1.05034	0.803	0.794	1.22449e-22
HSPA9	5.31703e-27	-0.416138	0.905	0.809	1.25939e-22
JAM3	5.32852e-27	-0.421866	0.774	0.645	1.26211e-22
ATP6AP1	5.32898e-27	-0.213245	0.805	0.686	1.26222e-22
DGKZ	5.44726e-27	0.321254	0.301	0.175	1.29024e-22
DTYMK	5.45505e-27	0.125352	0.511	0.364	1.29208e-22
SNHG11	5.56297e-27	-0.0354879	0.344	0.223	1.31765e-22
POP4	5.63704e-27	-0.0857758	0.44	0.302	1.33519e-22
ILDR2	5.65367e-27	0.241152	0.554	0.405	1.33913e-22
SNX19	5.70114e-27	-0.207696	0.609	0.467	1.35037e-22
MARCH6	5.76721e-27	-0.809335	0.984	0.979	1.36602e-22
RBFOX2	6.03848e-27	-0.0648656	0.662	0.52	1.43027e-22
EGLN3	6.22182e-27	-1.44806	0.154	0.209	1.4737e-22
FREM2	6.41297e-27	0.572681	0.668	0.547	1.51898e-22
TIMM8B	6.45367e-27	-0.104389	0.592	0.465	1.52862e-22
BNIP3L	6.47764e-27	-0.81824	0.804	0.762	1.53429e-22
SRP72	6.90209e-27	0.33063	0.819	0.693	1.63483e-22
HGS	6.9157e-27	-0.5539	0.813	0.716	1.63805e-22
BMP7	7.15177e-27	0.620678	0.824	0.798	1.69397e-22
PRDX4	7.21828e-27	-0.105661	0.738	0.61	1.70972e-22
AP3M2	7.55947e-27	-0.359386	0.302	0.193	1.79054e-22
U2AF1	7.80541e-27	-0.772807	0.855	0.776	1.84879e-22
FAM221A	7.86691e-27	-0.150463	0.574	0.439	1.86336e-22
HAT1	7.93223e-27	0.0472496	0.564	0.417	1.87883e-22
RPLP2	8.05427e-27	0.00383835	0.975	0.911	1.90773e-22
NRN1	8.16907e-27	-1.33655	0.383	0.345	1.93493e-22
RPL26L1	8.19248e-27	-0.43423	0.438	0.327	1.94047e-22
NDUFA10	8.26572e-27	-0.210021	0.791	0.67	1.95782e-22
GALNT1	8.31545e-27	-0.141444	0.474	0.332	1.9696e-22
ZIC1	8.32133e-27	0.64465	0.374	0.235	1.97099e-22
NOTCH2NL	8.43028e-27	-0.199023	0.636	0.497	1.9968e-22
JMJD1C	8.43559e-27	-0.249568	0.83	0.722	1.99805e-22
GLT8D1	8.45523e-27	0.183149	0.548	0.402	2.00271e-22
ZDHHC21	8.85366e-27	0.0655891	0.495	0.35	2.09708e-22
STOML2	8.8954e-27	-0.305563	0.625	0.497	2.10696e-22
SLC4A3	8.91448e-27	-0.367513	0.442	0.32	2.11148e-22
CSTF3	8.9754e-27	-0.259039	0.581	0.442	2.12591e-22
BRD3	9.12804e-27	-0.632373	0.795	0.714	2.16207e-22
ABAT	9.77788e-27	0.0544387	0.763	0.631	2.31599e-22
PFDN4	9.88095e-27	-0.0749878	0.479	0.342	2.3404e-22
HMG20A	9.93067e-27	-0.320491	0.549	0.415	2.35218e-22
CAMTA1	9.94158e-27	-0.109563	0.766	0.633	2.35476e-22
PDCD2	9.99381e-27	0.0299126	0.464	0.322	2.36713e-22
SYPL1	1.00391e-26	-0.00897786	0.559	0.413	2.37786e-22
DCTN4	1.00625e-26	-0.164458	0.794	0.668	2.38341e-22
CTTN	1.01376e-26	-1.05337	0.916	0.879	2.4012e-22
XRCC5	1.02884e-26	0.00771353	0.917	0.82	2.43692e-22
EXTL2	1.09766e-26	0.0912313	0.456	0.313	2.59992e-22
CELF2	1.10332e-26	-0.966053	0.722	0.676	2.61331e-22
TMEM9B	1.13369e-26	-0.292415	0.645	0.523	2.68526e-22
TECR	1.13584e-26	-0.35819	0.787	0.671	2.69036e-22
TXN	1.15233e-26	0.0595451	0.732	0.599	2.72941e-22
RER1	1.15825e-26	-0.135812	0.738	0.605	2.74343e-22
COPG2	1.16323e-26	0.23578	0.546	0.4	2.75522e-22
ITFG1	1.16736e-26	-0.0925155	0.682	0.537	2.76501e-22
CNIH4	1.18033e-26	-0.427401	0.607	0.481	2.79572e-22
ATPIF1	1.20628e-26	0.0209469	0.656	0.512	2.85718e-22
CCDC12	1.23265e-26	-0.0545599	0.538	0.396	2.91965e-22
BABAM1	1.23825e-26	-0.211166	0.679	0.552	2.93292e-22
NUP93	1.23854e-26	-0.235855	0.556	0.412	2.93361e-22
VPS51	1.25972e-26	0.0171186	0.545	0.409	2.98378e-22
NUBP2	1.30247e-26	-0.247051	0.658	0.537	3.08503e-22
NDUFA13	1.30708e-26	-0.0479797	0.911	0.813	3.09594e-22
CNPY4	1.34295e-26	-0.0821685	0.36	0.228	3.18091e-22
TMX3	1.35539e-26	-0.202468	0.63	0.493	3.21037e-22
VPS72	1.39812e-26	-0.577677	0.637	0.534	3.31159e-22
SEC14L1	1.39913e-26	0.034955	0.599	0.452	3.31398e-22
COL1A2	1.41449e-26	1.91284	0.191	0.093	3.35035e-22
MAP1LC3A	1.44683e-26	-0.162663	0.518	0.389	3.42695e-22
TMEM14C	1.45571e-26	-0.0859699	0.653	0.516	3.448e-22
B3GAT1	1.46629e-26	0.191897	0.474	0.332	3.47305e-22
RPL24	1.50976e-26	-0.190784	0.946	0.875	3.57602e-22
TCTEX1D2	1.58691e-26	-0.0587445	0.373	0.249	3.75875e-22
STK36	1.59589e-26	-0.489839	0.478	0.356	3.78003e-22
DHX9	1.59891e-26	-0.0380052	0.85	0.732	3.78718e-22
EIF4A3	1.61087e-26	-0.176044	0.696	0.566	3.8155e-22
TBC1D1	1.62503e-26	-0.209477	0.237	0.129	3.84905e-22
LRRC16A	1.62645e-26	-0.342922	0.367	0.25	3.8524e-22
EEF1E1	1.67614e-26	-0.0903868	0.536	0.408	3.97011e-22
CPVL	1.73915e-26	0.460154	0.226	0.113	4.11935e-22
MRPS17	1.74428e-26	-0.120231	0.391	0.271	4.13151e-22
TIMP2	1.75981e-26	-0.154667	0.509	0.37	4.16828e-22
RIMKLB	1.76769e-26	0.0423354	0.727	0.587	4.18696e-22
COL6A1	1.7992e-26	-0.304378	0.549	0.402	4.26158e-22
DNMT1	1.8231e-26	-0.0133631	0.789	0.661	4.31818e-22
BRK1	1.87613e-26	-0.020109	0.868	0.756	4.4438e-22
GNA12	1.88133e-26	-0.115297	0.457	0.319	4.45611e-22
TRIM22	1.92849e-26	0.36883	0.299	0.173	4.56782e-22
MRPS35	1.95707e-26	-0.0532655	0.625	0.485	4.63552e-22
NME3	2.00991e-26	0.31098	0.33	0.2	4.76068e-22
CDK14	2.04812e-26	-0.071955	0.498	0.355	4.85118e-22
TRAF7	2.07729e-26	-0.141247	0.66	0.52	4.92027e-22
TYMS	2.07917e-26	0.671494	0.395	0.257	4.92471e-22
MRPL37	2.08695e-26	-0.313279	0.701	0.577	4.94316e-22
PLOD3	2.12131e-26	0.0790489	0.593	0.446	5.02452e-22
CCDC85B	2.12645e-26	0.578746	0.24	0.126	5.03672e-22
PSMA5	2.15922e-26	-0.211197	0.692	0.568	5.11433e-22
PMVK	2.17783e-26	-0.200552	0.496	0.375	5.1584e-22
GORASP2	2.18975e-26	-0.3225	0.648	0.522	5.18663e-22
TMEM50A	2.23423e-26	-0.0346368	0.665	0.526	5.292e-22
NPAS3	2.24829e-26	0.0221262	0.542	0.394	5.3253e-22
KLHDC10	2.31494e-26	-0.322695	0.542	0.406	5.48317e-22
LARP4B	2.31767e-26	-0.540993	0.561	0.46	5.48963e-22
UCKL1	2.33254e-26	-0.376495	0.632	0.497	5.52485e-22
GPS2	2.4091e-26	-0.290099	0.576	0.443	5.70619e-22
C11orf49	2.43665e-26	-0.229578	0.721	0.587	5.77145e-22
ENO2	2.503e-26	-0.698203	0.741	0.653	5.92861e-22
ANKIB1	2.50971e-26	-0.0140216	0.73	0.592	5.94449e-22
CCT5	2.51507e-26	-0.352812	0.811	0.693	5.9572e-22
ANP32A	2.59942e-26	0.0197539	0.74	0.604	6.15698e-22
PCIF1	2.65326e-26	-0.410899	0.674	0.558	6.28452e-22
SCYL1	2.72093e-26	-0.192184	0.616	0.479	6.4448e-22
ZNF428	2.73191e-26	-0.188014	0.578	0.445	6.47081e-22
IDH3G	2.73339e-26	-0.168739	0.566	0.438	6.47432e-22
DDT	2.73442e-26	0.0801403	0.49	0.353	6.47675e-22
FMNL2	2.76357e-26	-0.150922	0.605	0.46	6.54579e-22
LIMCH1	2.80163e-26	-0.211371	0.421	0.286	6.63594e-22
CORO1B	2.8719e-26	0.167171	0.455	0.311	6.80239e-22
TPGS2	2.89108e-26	0.113732	0.679	0.536	6.84781e-22
TJP1	2.91685e-26	-0.289891	0.72	0.584	6.90886e-22
RNF38	2.91723e-26	-0.268253	0.625	0.487	6.90975e-22
QKI	3.12271e-26	-0.0552991	0.949	0.868	7.39645e-22
NID1	3.21816e-26	-0.280867	0.413	0.29	7.62252e-22
MVB12A	3.24436e-26	-0.149766	0.48	0.351	7.6846e-22
SMG9	3.31867e-26	-0.274658	0.541	0.418	7.8606e-22
HSPBP1	3.325e-26	-0.060945	0.567	0.428	7.87558e-22
SPPL2A	3.39755e-26	0.0157834	0.439	0.299	8.04744e-22
ECHS1	3.39894e-26	-0.199813	0.547	0.423	8.05072e-22
LSM14B	3.39983e-26	-0.511072	0.348	0.238	8.05285e-22
TRIP12	3.40571e-26	-0.152015	0.659	0.517	8.06677e-22
RERE	3.55999e-26	-0.349766	0.762	0.651	8.43219e-22
GADD45A	3.56118e-26	-0.436127	0.519	0.408	8.435e-22
ZNF362	3.61705e-26	0.0294682	0.433	0.293	8.56735e-22
BAP1	3.67623e-26	-0.692248	0.582	0.46	8.70753e-22
TMEM14B	3.7559e-26	-0.143252	0.658	0.521	8.89621e-22
UBE2V2	3.78673e-26	-0.383594	0.76	0.653	8.96924e-22
PRTFDC1	3.82571e-26	0.117435	0.419	0.278	9.06157e-22
MRC2	3.87675e-26	0.512157	0.48	0.339	9.18247e-22
NBAS	3.89754e-26	0.0838259	0.598	0.457	9.23171e-22
EIF3L	3.95054e-26	-0.218995	0.85	0.746	9.35726e-22
HIST1H2BK	3.95143e-26	-0.540401	0.377	0.28	9.35935e-22
ITGA6	3.97614e-26	0.646306	0.283	0.159	9.41788e-22
SP1	4.03178e-26	-0.0348529	0.48	0.34	9.54968e-22
USP5	4.08114e-26	0.110153	0.644	0.501	9.6666e-22
ATP6V1G1	4.08577e-26	-0.282823	0.837	0.738	9.67755e-22
BOC	4.47479e-26	0.677384	0.385	0.247	1.0599e-21
TRPS1	4.67059e-26	-0.0354805	0.545	0.409	1.10628e-21
SYMPK	4.75558e-26	-0.380765	0.594	0.469	1.12641e-21
PLCE1	4.97096e-26	0.0310854	0.379	0.243	1.17742e-21
MAML1	4.97903e-26	-0.576789	0.543	0.443	1.17933e-21
GBA	4.99632e-26	0.341129	0.461	0.319	1.18343e-21
TSPAN3	5.07224e-26	-0.00457835	0.963	0.891	1.20141e-21
PPP2R1A	5.10735e-26	0.056562	0.923	0.83	1.20973e-21
TBL1XR1	5.2167e-26	-0.377361	0.882	0.786	1.23563e-21
C22orf28	5.25819e-26	-0.305577	0.609	0.481	1.24546e-21
RHOC	5.6094e-26	0.0263594	0.742	0.611	1.32864e-21
MED16	5.71997e-26	0.173267	0.569	0.422	1.35483e-21
HIGD1A	5.7394e-26	0.194286	0.834	0.738	1.35943e-21
MAGI1	5.74759e-26	-0.267544	0.669	0.536	1.36137e-21
CANT1	5.75018e-26	0.0993174	0.388	0.267	1.36199e-21
C19orf70	5.77842e-26	-0.313387	0.559	0.428	1.36868e-21
CYC1	5.8263e-26	-0.143739	0.813	0.692	1.38002e-21
CLPP	5.83361e-26	-0.0342063	0.599	0.46	1.38175e-21
NDFIP1	5.94111e-26	-0.0251738	0.95	0.87	1.40721e-21
TBC1D16	6.10438e-26	-0.359416	0.513	0.373	1.44588e-21
DGCR2	6.10656e-26	-0.91705	0.668	0.584	1.4464e-21
HTRA1	6.10704e-26	0.146711	0.357	0.224	1.44651e-21
F2R	6.42719e-26	0.302256	0.815	0.8	1.52234e-21
AP2A1	6.52562e-26	-0.0517597	0.645	0.514	1.54566e-21
LRP4	6.61422e-26	-0.155896	0.501	0.366	1.56664e-21
C17orf62	6.66955e-26	-0.101815	0.715	0.578	1.57975e-21
PAFAH1B3	6.76448e-26	-0.0189186	0.696	0.564	1.60223e-21
JTB	6.93711e-26	-0.0827661	0.646	0.507	1.64312e-21
SRSF9	6.98729e-26	-0.0901397	0.526	0.384	1.65501e-21
ACAT2	7.0177e-26	0.312189	0.485	0.34	1.66221e-21
KCTD12	7.06531e-26	0.0218249	0.382	0.248	1.67349e-21
COMT	7.17194e-26	-0.096869	0.747	0.623	1.69875e-21
FBL	7.34599e-26	-0.163056	0.691	0.57	1.73997e-21
RPS23	7.40434e-26	-0.113669	0.973	0.908	1.75379e-21
ENOPH1	7.40467e-26	-0.0295107	0.706	0.576	1.75387e-21
AAGAB	7.41651e-26	0.0929212	0.448	0.305	1.75667e-21
MRPL14	7.65852e-26	-0.265059	0.509	0.391	1.814e-21
EIF2AK1	7.73234e-26	0.122114	0.559	0.417	1.83148e-21
LMBR1	7.76028e-26	-0.211228	0.479	0.344	1.8381e-21
PPP5C	7.82315e-26	-0.217678	0.701	0.568	1.85299e-21
LPIN2	8.04785e-26	-0.0629897	0.399	0.27	1.90621e-21
EPHB2	8.06209e-26	0.186608	0.347	0.22	1.90959e-21
SLC35A4	8.10482e-26	-0.217989	0.572	0.442	1.91971e-21
DNALI1	8.13458e-26	-0.0931219	0.363	0.236	1.92676e-21
DAD1	8.19694e-26	-0.123483	0.79	0.666	1.94153e-21
USP39	8.22475e-26	0.073493	0.572	0.427	1.94811e-21
ITGAE	8.37805e-26	0.0320645	0.466	0.326	1.98443e-21
ATP5C1	8.47044e-26	-0.202876	0.804	0.682	2.00631e-21
RAB8A	8.7733e-26	-0.138442	0.548	0.409	2.07804e-21
MPP5	8.85595e-26	-0.0507029	0.366	0.235	2.09762e-21
SCD	8.9899e-26	-0.236221	0.746	0.614	2.12935e-21
KLHL7	9.02378e-26	-0.117849	0.693	0.564	2.13737e-21
ARHGAP21	9.03195e-26	-0.140927	0.701	0.572	2.13931e-21
VAPB	9.13488e-26	-0.352287	0.564	0.445	2.16369e-21
SNRNP27	9.2499e-26	-0.298508	0.742	0.625	2.19093e-21
PTRHD1	9.34042e-26	-0.0372242	0.34	0.222	2.21237e-21
TNPO3	9.41727e-26	-0.0144626	0.65	0.508	2.23058e-21
ELAC2	9.58678e-26	-0.429081	0.553	0.425	2.27072e-21
MAPRE1	9.65612e-26	-0.130692	0.763	0.63	2.28715e-21
LRRTM2	9.88077e-26	0.00734275	0.658	0.527	2.34036e-21
LUC7L	9.88315e-26	-0.550574	0.822	0.726	2.34092e-21
CHST11	1.03616e-25	0.17991	0.458	0.322	2.45424e-21
TIAL1	1.04321e-25	-1.29646	0.578	0.532	2.47095e-21
FAM178A	1.04457e-25	-0.389972	0.572	0.446	2.47416e-21
COPE	1.05157e-25	-0.10823	0.889	0.785	2.49076e-21
TRAPPC9	1.05241e-25	0.042415	0.426	0.288	2.49273e-21
PARVA	1.09986e-25	0.192915	0.602	0.464	2.60514e-21
OST4	1.11783e-25	-0.133948	0.789	0.663	2.6477e-21
DPY19L3	1.12519e-25	-0.212682	0.579	0.443	2.66512e-21
RPL11	1.12777e-25	-0.033052	0.979	0.921	2.67123e-21
CD99	1.13159e-25	0.312577	0.671	0.53	2.68027e-21
SRR	1.14113e-25	0.0685427	0.42	0.282	2.70289e-21
MPDZ	1.14505e-25	0.07658	0.476	0.336	2.71217e-21
PREX1	1.15401e-25	0.114606	0.572	0.425	2.73338e-21
ARFGAP2	1.16739e-25	-0.157776	0.618	0.477	2.76508e-21
PTTG1IP	1.19725e-25	-0.163094	0.855	0.745	2.8358e-21
PFDN2	1.20118e-25	-0.480559	0.608	0.518	2.84513e-21
MRPL34	1.22129e-25	-0.155951	0.417	0.307	2.89274e-21
MRPL38	1.22541e-25	-0.365423	0.599	0.485	2.90251e-21
KLF7	1.26222e-25	-0.194604	0.586	0.456	2.98969e-21
RANBP1	1.27909e-25	0.0678391	0.611	0.469	3.02964e-21
CDC42EP1	1.27958e-25	0.72372	0.317	0.189	3.03082e-21
NUCB2	1.28436e-25	-0.412373	0.511	0.4	3.04215e-21
SORT1	1.29268e-25	0.10762	0.629	0.485	3.06183e-21
LSM10	1.29644e-25	-0.503981	0.427	0.328	3.07074e-21
GIT1	1.31734e-25	-0.240268	0.468	0.338	3.12025e-21
KIAA1967	1.31976e-25	-0.25369	0.633	0.499	3.12599e-21
TP53I11	1.32247e-25	0.680027	0.287	0.164	3.1324e-21
C12orf4	1.36605e-25	-0.311003	0.391	0.265	3.23563e-21
DPM2	1.39409e-25	0.0881964	0.574	0.433	3.30205e-21
CD46	1.46262e-25	-0.437887	0.64	0.519	3.46437e-21
CSNK1D	1.47997e-25	-0.515645	0.658	0.543	3.50546e-21
AP2S1	1.49758e-25	-0.290454	0.692	0.568	3.54716e-21
RALA	1.52911e-25	-0.197686	0.722	0.593	3.62185e-21
HIGD2A	1.52938e-25	-0.198426	0.66	0.524	3.62248e-21
YKT6	1.54596e-25	0.00516855	0.589	0.447	3.66176e-21
RCN1	1.55026e-25	0.0434432	0.78	0.653	3.67194e-21
ELMSAN1	1.58851e-25	-1.53323	0.739	0.748	3.76255e-21
GIT2	1.60506e-25	-0.486587	0.651	0.54	3.80175e-21
THRAP3	1.61893e-25	-0.586676	0.924	0.864	3.83461e-21
HEY1	1.65009e-25	0.242239	0.47	0.328	3.90841e-21
PCNA	1.70206e-25	0.648239	0.554	0.41	4.0315e-21
NDUFB1	1.70838e-25	-0.38352	0.478	0.365	4.04647e-21
CACHD1	1.71294e-25	0.146077	0.364	0.233	4.05726e-21
TAX1BP1	1.75482e-25	-0.193567	0.86	0.751	4.15646e-21
MTA1	1.79659e-25	0.495754	0.481	0.338	4.2554e-21
MRPS23	1.83072e-25	-0.104727	0.467	0.34	4.33625e-21
DCLK2	1.84272e-25	-0.131642	0.694	0.558	4.36466e-21
ATP6V0D1	1.84508e-25	-0.287714	0.641	0.521	4.37026e-21
HDGFRP3	1.86888e-25	-0.0328366	0.559	0.417	4.42663e-21
CUTA	1.87673e-25	-0.193674	0.793	0.679	4.44522e-21
AMOTL1	1.87849e-25	-0.231334	0.545	0.41	4.44938e-21
ELK1	1.88958e-25	0.545664	0.367	0.234	4.47566e-21
UBQLN2	1.90539e-25	-0.552381	0.674	0.577	4.51311e-21
PRPF38B	1.97858e-25	-0.335441	0.813	0.709	4.68647e-21
LGALS1	2.00816e-25	0.55151	0.553	0.408	4.75654e-21
NDRG2	2.00843e-25	-0.151867	0.685	0.555	4.75717e-21
MRPL9	2.00901e-25	-0.202092	0.562	0.434	4.75855e-21
BCAS2	2.04646e-25	-0.24874	0.595	0.474	4.84724e-21
NISCH	2.08392e-25	-0.422714	0.739	0.626	4.93598e-21
TSSC4	2.09416e-25	-0.633889	0.427	0.35	4.96023e-21
PSENEN	2.15621e-25	-0.129804	0.516	0.39	5.1072e-21
PAIP2	2.20618e-25	-0.3702	0.855	0.778	5.22556e-21
HEXA	2.20623e-25	-0.0142567	0.529	0.385	5.22568e-21
HNRNPA0	2.22805e-25	-0.281694	0.809	0.699	5.27736e-21
MT2A	2.23079e-25	-0.85471	0.678	0.575	5.28385e-21
POMT1	2.25209e-25	-0.310778	0.648	0.515	5.33431e-21
WHSC1L1	2.26565e-25	-0.248033	0.723	0.611	5.36643e-21
HK1	2.30415e-25	0.181691	0.45	0.311	5.45762e-21
DNPH1	2.30883e-25	-0.179248	0.471	0.341	5.46869e-21
MRPS2	2.31109e-25	-0.15929	0.457	0.335	5.47405e-21
TK2	2.33983e-25	-0.241416	0.54	0.409	5.54213e-21
ST5	2.35712e-25	-0.110259	0.463	0.324	5.58307e-21
SEC61A1	2.35738e-25	-0.402056	0.952	0.874	5.58368e-21
ERBB2IP	2.36263e-25	-0.458114	0.556	0.43	5.59613e-21
CDK5	2.39353e-25	0.11148	0.396	0.266	5.66932e-21
UBQLN4	2.47961e-25	-0.140514	0.447	0.313	5.87321e-21
EBNA1BP2	2.48483e-25	-0.123108	0.595	0.46	5.88558e-21
SEC16A	2.53297e-25	-0.204574	0.745	0.621	5.99959e-21
TCEAL3	2.53425e-25	-0.441966	0.492	0.386	6.00263e-21
TNKS	2.64867e-25	-0.0737203	0.773	0.647	6.27364e-21
GTF2A2	2.67944e-25	-0.200865	0.674	0.543	6.34651e-21
NDUFS3	2.68081e-25	-0.082602	0.705	0.571	6.34977e-21
PSMD6	2.71302e-25	-0.026229	0.684	0.546	6.42607e-21
SUMF1	2.71606e-25	-0.0102146	0.363	0.231	6.43326e-21
RPS13	2.74466e-25	-0.305275	0.976	0.928	6.501e-21
PKP4	2.76175e-25	-0.32934	0.419	0.304	6.54147e-21
STK33	2.77674e-25	0.0940686	0.297	0.175	6.57698e-21
SSFA2	2.77869e-25	-0.347756	0.756	0.637	6.58161e-21
UBE2F	2.78891e-25	-0.0936034	0.536	0.401	6.60582e-21
GLB1	2.7947e-25	0.169123	0.449	0.308	6.61954e-21
PCDHB2	2.82018e-25	0.561506	0.428	0.291	6.67988e-21
TERF2IP	2.83896e-25	-0.252089	0.707	0.59	6.72437e-21
LARP1	2.85476e-25	-0.276458	0.785	0.672	6.76177e-21
STRN4	2.86545e-25	-0.320792	0.488	0.362	6.78711e-21
KAT6A	2.86902e-25	-0.190589	0.685	0.563	6.79557e-21
TNC	2.86924e-25	0.618	0.62	0.488	6.79609e-21
AGO1	2.87785e-25	-0.229235	0.549	0.414	6.81648e-21
NUP188	2.92795e-25	-0.275111	0.647	0.517	6.93515e-21
ZNF3	2.94525e-25	0.00839161	0.604	0.469	6.97612e-21
ABCC9	2.96338e-25	-0.889095	0.994	0.994	7.01906e-21
TM7SF2	2.98166e-25	0.0757985	0.375	0.243	7.06237e-21
PRPSAP1	3.16304e-25	-0.15212	0.571	0.444	7.49198e-21
NUTF2	3.23104e-25	0.00961262	0.761	0.641	7.65304e-21
UBA5	3.28193e-25	-0.125552	0.516	0.381	7.77359e-21
TTN	3.33742e-25	-0.0347493	0.476	0.345	7.90502e-21
FKBP4	3.39176e-25	0.0362721	0.633	0.492	8.03373e-21
HSPA4	3.48272e-25	-0.141632	0.667	0.526	8.24918e-21
BCAP31	3.48867e-25	-0.0339036	0.773	0.644	8.26325e-21
PSMA3	3.55471e-25	0.0290912	0.749	0.617	8.41969e-21
HINT2	3.58622e-25	-0.170544	0.348	0.227	8.49431e-21
HAUS1	3.64216e-25	0.320827	0.435	0.296	8.62682e-21
TMED9	3.67873e-25	-0.437309	0.645	0.543	8.71344e-21
PDIA3	3.86013e-25	0.00352448	0.863	0.752	9.14311e-21
METTL7B	4.03791e-25	0.619748	0.324	0.197	9.56419e-21
FAM57A	4.08695e-25	-0.0542847	0.386	0.253	9.68034e-21
CBFB	4.18595e-25	-0.32049	0.561	0.437	9.91485e-21
TCERG1	4.2402e-25	-0.579286	0.848	0.773	1.00433e-20
RALGAPA2	4.3425e-25	0.0695686	0.451	0.316	1.02856e-20
CRLS1	4.38454e-25	0.128061	0.437	0.299	1.03852e-20
VRK1	4.44486e-25	0.0401343	0.275	0.165	1.05281e-20
LMF2	4.4777e-25	-0.17787	0.515	0.381	1.06059e-20
SRSF7	4.47874e-25	-0.0277283	0.828	0.712	1.06083e-20
PTP4A1	4.48351e-25	-0.212062	0.875	0.776	1.06196e-20
PLOD1	4.54936e-25	-0.208087	0.472	0.347	1.07756e-20
CKAP5	4.55175e-25	-0.243813	0.697	0.571	1.07813e-20
KRT10	4.5597e-25	-0.260499	0.404	0.291	1.08001e-20
BCL9	4.56201e-25	-0.0239371	0.512	0.374	1.08056e-20
PATZ1	4.602e-25	-0.153311	0.373	0.244	1.09003e-20
PRDX3	4.60833e-25	-0.314482	0.709	0.584	1.09153e-20
LYPLA2	4.62223e-25	-0.239326	0.419	0.306	1.09482e-20
FH	4.66067e-25	0.120661	0.524	0.38	1.10393e-20
RBX1	4.66995e-25	-0.333311	0.689	0.573	1.10612e-20
RBM28	4.69564e-25	-0.266011	0.609	0.482	1.11221e-20
C4orf27	4.70558e-25	-0.322293	0.579	0.462	1.11456e-20
MRPL15	4.82336e-25	-0.312232	0.549	0.422	1.14246e-20
CHD9	4.84255e-25	-0.20896	0.842	0.729	1.14701e-20
YLPM1	4.88549e-25	-0.269134	0.788	0.673	1.15718e-20
COMMD5	4.99045e-25	0.0177385	0.456	0.319	1.18204e-20
RAE1	5.14345e-25	-0.260333	0.563	0.433	1.21828e-20
FAM60A	5.17281e-25	0.547978	0.514	0.409	1.22523e-20
TMEM9	5.25192e-25	-0.386672	0.783	0.677	1.24397e-20
ZC3H14	5.3154e-25	-0.20752	0.621	0.491	1.259e-20
RPL39	5.318e-25	-0.14856	0.934	0.854	1.25962e-20
CCNK	5.44896e-25	-0.47494	0.534	0.417	1.29064e-20
KDM2B	5.51842e-25	-0.0283088	0.436	0.306	1.30709e-20
NUP107	5.55998e-25	0.68726	0.582	0.438	1.31694e-20
TMEM147	5.6002e-25	-0.123829	0.704	0.576	1.32646e-20
SPCS3	5.68064e-25	-0.00851802	0.798	0.678	1.34552e-20
PTEN	5.75721e-25	-1.37008	0.541	0.544	1.36365e-20
MAGED2	5.80044e-25	0.113254	0.837	0.72	1.37389e-20
APOA1BP	5.90868e-25	-0.358155	0.723	0.611	1.39953e-20
INTS1	5.9195e-25	-0.00278748	0.599	0.46	1.40209e-20
PRKDC	5.93883e-25	-0.0151497	0.895	0.794	1.40667e-20
PRKAR1A	6.02451e-25	-0.189176	0.864	0.759	1.42697e-20
CCT8	6.05071e-25	-0.0584836	0.801	0.678	1.43317e-20
HEG1	6.05488e-25	0.276701	0.255	0.139	1.43416e-20
MTCH2	6.06162e-25	-0.213391	0.711	0.578	1.43575e-20
LSM7	6.13361e-25	-0.22225	0.796	0.681	1.45281e-20
CHPF2	6.19946e-25	-0.0954152	0.438	0.316	1.4684e-20
NUDT11	6.20571e-25	0.357718	0.52	0.378	1.46989e-20
HEY2	6.24386e-25	0.445788	0.159	0.067	1.47892e-20
RAB11B	6.51108e-25	-0.318321	0.81	0.706	1.54221e-20
SMEK2	6.73433e-25	-0.572207	0.688	0.59	1.59509e-20
YIF1B	6.78069e-25	-0.270052	0.518	0.398	1.60608e-20
ATP9A	6.86458e-25	-0.237162	0.591	0.453	1.62594e-20
UPF1	6.892e-25	-0.423256	0.512	0.396	1.63244e-20
PDIA6	6.93604e-25	-0.0565227	0.857	0.745	1.64287e-20
DERA	6.96978e-25	0.237085	0.44	0.302	1.65086e-20
PEF1	7.16049e-25	0.00237147	0.584	0.444	1.69603e-20
MAP1LC3B	7.32206e-25	-0.265167	0.832	0.729	1.7343e-20
ADAM22	7.36668e-25	0.0861553	0.513	0.373	1.74487e-20
SDCBP	7.38661e-25	-0.0513674	0.794	0.668	1.74959e-20
CWC15	7.42627e-25	-0.236535	0.571	0.463	1.75899e-20
UCP2	7.49798e-25	0.931703	0.274	0.155	1.77597e-20
RANBP6	7.56134e-25	-0.154062	0.372	0.245	1.79098e-20
SEL1L	7.57492e-25	-0.340405	0.557	0.444	1.7942e-20
CMC2	7.59785e-25	-0.252795	0.566	0.447	1.79963e-20
TOM1L2	7.68476e-25	-0.283502	0.598	0.477	1.82021e-20
HMG20B	7.75181e-25	-0.128428	0.526	0.389	1.83609e-20
DPY19L1	7.78824e-25	0.0967054	0.494	0.351	1.84472e-20
KIAA0232	7.83693e-25	-0.0833635	0.468	0.338	1.85625e-20
ARPC2	8.18935e-25	-0.0603236	0.869	0.76	1.93973e-20
MYH9	8.25231e-25	-0.186919	0.522	0.388	1.95464e-20
SRA1	8.56075e-25	-0.369289	0.593	0.468	2.0277e-20
AP1S1	8.69471e-25	-0.3307	0.499	0.387	2.05943e-20
ALDH7A1	8.73141e-25	0.0344008	0.738	0.605	2.06812e-20
NAPG	8.77417e-25	-0.209576	0.499	0.364	2.07825e-20
RTKN	8.78975e-25	-0.179667	0.579	0.451	2.08194e-20
SLC30A9	8.81871e-25	-0.0293223	0.683	0.544	2.0888e-20
MGC21881	8.87793e-25	-0.0708085	0.581	0.442	2.10283e-20
PRKACB	8.89245e-25	-0.40115	0.676	0.572	2.10626e-20
PTPN13	9.23895e-25	-0.382869	0.613	0.48	2.18834e-20
UNC45A	9.31267e-25	0.0600558	0.46	0.332	2.2058e-20
FARP2	9.39226e-25	-1.42535	0.448	0.479	2.22465e-20
ARF4	9.42445e-25	-0.432893	0.857	0.762	2.23228e-20
FAM84A	9.66628e-25	0.112829	0.443	0.306	2.28955e-20
NSMCE1	9.81472e-25	-0.0785996	0.505	0.377	2.32471e-20
RPL9	1.01671e-24	-0.243452	0.99	0.945	2.40817e-20
GTF3C1	1.02821e-24	-0.148494	0.744	0.614	2.43542e-20
PCDHB3	1.04581e-24	0.14775	0.257	0.144	2.47711e-20
ZNHIT3	1.04689e-24	-0.0421797	0.559	0.428	2.47966e-20
NAA25	1.04724e-24	-0.545426	0.622	0.538	2.48048e-20
SLC16A14	1.09246e-24	0.808648	0.208	0.103	2.5876e-20
UBA6	1.11211e-24	-0.154005	0.599	0.462	2.63415e-20
MARS	1.13173e-24	-0.215623	0.767	0.644	2.68061e-20
FARSA	1.14602e-24	-0.13729	0.685	0.556	2.71445e-20
ETV1	1.14632e-24	0.370393	0.848	0.736	2.71516e-20
PTBP3	1.14789e-24	-0.133307	0.433	0.303	2.71889e-20
LGALS3BP	1.1505e-24	0.0965734	0.654	0.515	2.72507e-20
NT5C3	1.18147e-24	-0.121844	0.718	0.588	2.79843e-20
ANAPC13	1.21025e-24	-0.30428	0.582	0.477	2.86659e-20
ASCC2	1.26706e-24	-0.459268	0.48	0.36	3.00116e-20
BDP1	1.29271e-24	-0.270764	0.76	0.665	3.06191e-20
ACAA2	1.29323e-24	-0.0145455	0.401	0.269	3.06314e-20
FRYL	1.30682e-24	0.0875337	0.721	0.586	3.09533e-20
METTL5	1.32595e-24	-0.353525	0.499	0.388	3.14064e-20
MED15	1.35392e-24	-0.362142	0.701	0.602	3.2069e-20
ASH1L	1.37373e-24	-0.41969	0.79	0.698	3.25381e-20
ZNF618	1.37916e-24	0.409787	0.226	0.117	3.26667e-20
ITSN1	1.39287e-24	-0.330082	0.536	0.411	3.29916e-20
MYCBP2	1.40036e-24	-0.485408	0.608	0.501	3.31689e-20
HIST1H3I	1.4052e-24	0.885683	0.19	0.089	3.32835e-20
C8orf46	1.40746e-24	0.0311983	0.563	0.425	3.33371e-20
NDUFV2	1.41883e-24	-0.38759	0.74	0.63	3.36064e-20
HADHB	1.42299e-24	-0.0236666	0.75	0.621	3.37049e-20
WBP2	1.43024e-24	-0.685825	0.741	0.692	3.38767e-20
TSN	1.44706e-24	-0.121498	0.676	0.541	3.4275e-20
DDX24	1.46089e-24	-0.181504	0.705	0.579	3.46026e-20
ZMYM4	1.46406e-24	-0.0484594	0.599	0.464	3.46777e-20
KLF12	1.47785e-24	-0.0446371	0.645	0.514	3.50044e-20
CNN3	1.47994e-24	0.0917517	0.94	0.863	3.50539e-20
SAT2	1.48873e-24	-0.442662	0.677	0.57	3.52621e-20
BAZ2A	1.50095e-24	-0.582377	0.701	0.601	3.55516e-20
MAPK6	1.51459e-24	-0.0547071	0.596	0.46	3.58747e-20
TBC1D9B	1.52411e-24	-0.364458	0.701	0.572	3.61001e-20
CABIN1	1.53233e-24	-0.463337	0.647	0.54	3.62948e-20
RPRD1B	1.54136e-24	-0.645802	0.462	0.349	3.65087e-20
TM9SF1	1.55322e-24	-0.26598	0.497	0.369	3.67896e-20
POLR2E	1.58703e-24	-0.0440529	0.894	0.809	3.75903e-20
FAF2	1.59107e-24	-0.289309	0.661	0.546	3.76862e-20
ZFAND3	1.60311e-24	-0.0874663	0.491	0.359	3.79713e-20
OSTC	1.61028e-24	-0.130555	0.689	0.555	3.81412e-20
RASSF4	1.66068e-24	-0.565853	0.444	0.322	3.93348e-20
RND3	1.66554e-24	-0.41721	0.365	0.251	3.94501e-20
MAPK8IP1	1.67177e-24	0.200149	0.477	0.338	3.95976e-20
ILF2	1.68956e-24	-0.212386	0.884	0.782	4.00189e-20
AGGF1	1.749e-24	-0.0602225	0.584	0.443	4.14269e-20
SCARB2	1.74983e-24	0.107703	0.927	0.874	4.14464e-20
FHL1	1.80733e-24	-0.31575	0.853	0.753	4.28083e-20
ATP5H	1.82263e-24	-0.282407	0.734	0.621	4.31709e-20
CNOT4	1.84719e-24	-0.462891	0.702	0.602	4.37526e-20
EMC7	1.91596e-24	-0.265693	0.692	0.582	4.53814e-20
PSMB9	1.92208e-24	0.334017	0.288	0.171	4.55265e-20
B3GALNT1	2.03866e-24	-0.00364926	0.495	0.361	4.82876e-20
STRA13	2.04788e-24	-0.37484	0.638	0.525	4.85061e-20
PRAF2	2.05476e-24	0.101824	0.649	0.516	4.86689e-20
NHSL1	2.05616e-24	-0.600362	0.673	0.587	4.87021e-20
ATG13	2.06433e-24	-0.288601	0.624	0.51	4.88958e-20
C5orf42	2.16239e-24	-0.160917	0.546	0.412	5.12185e-20
CNDP2	2.22325e-24	-0.0466754	0.671	0.534	5.26599e-20
NIPSNAP1	2.30157e-24	-0.136355	0.49	0.364	5.4515e-20
MYL6	2.33008e-24	0.219522	0.979	0.939	5.51903e-20
MEA1	2.36365e-24	-0.230214	0.654	0.526	5.59855e-20
TAF1D	2.39178e-24	-0.719714	0.644	0.604	5.66517e-20
TAOK1	2.42425e-24	-0.0539916	0.739	0.61	5.74208e-20
GUSB	2.42561e-24	-0.347868	0.652	0.518	5.7453e-20
PSRC1	2.4294e-24	0.256393	0.538	0.397	5.75428e-20
ANKRD36BP1	2.44464e-24	0.0249931	0.768	0.639	5.79037e-20
BSCL2	2.44719e-24	0.268974	0.563	0.422	5.79642e-20
RPL18A	2.45108e-24	-0.0142794	0.988	0.941	5.80564e-20
CHTF18	2.45959e-24	-0.477996	0.302	0.2	5.82577e-20
MNAT1	2.47252e-24	-0.37105	0.479	0.356	5.85642e-20
SNRPC	2.53556e-24	-0.0242692	0.714	0.582	6.00574e-20
ACO2	2.55266e-24	-0.10649	0.631	0.501	6.04622e-20
SPRY1	2.5836e-24	-0.0376871	0.45	0.311	6.1195e-20
EDC3	2.58994e-24	-0.472393	0.564	0.451	6.13453e-20
DNAJA2	2.63463e-24	-0.183615	0.685	0.56	6.24039e-20
LZTS1	2.64209e-24	0.349876	0.424	0.297	6.25805e-20
HAUS4	2.65463e-24	0.242467	0.294	0.175	6.28774e-20
SECISBP2	2.67339e-24	-0.298067	0.664	0.548	6.33219e-20
ELOVL6	2.71586e-24	-0.0262371	0.266	0.152	6.43278e-20
DDX54	2.90112e-24	-0.0986108	0.442	0.323	6.8716e-20
LENG8	2.96113e-24	-0.480954	0.801	0.703	7.01372e-20
WARS	2.96334e-24	0.351695	0.58	0.446	7.01896e-20
MRPS7	3.0034e-24	-0.295416	0.638	0.519	7.11385e-20
TMPO	3.02621e-24	0.580504	0.772	0.695	7.16789e-20
ERGIC2	3.02875e-24	-0.232923	0.605	0.486	7.1739e-20
EPN2	3.03638e-24	-0.464618	0.844	0.751	7.19197e-20
TTC38	3.11501e-24	0.197137	0.257	0.143	7.37822e-20
PHF3	3.13675e-24	-0.449216	0.662	0.56	7.42972e-20
RPL4	3.14164e-24	0.0847671	0.991	0.953	7.4413e-20
ARL2BP	3.16669e-24	-0.205331	0.697	0.572	7.50061e-20
PPAT	3.17097e-24	-0.0511093	0.403	0.274	7.51075e-20
PDCL3	3.24768e-24	-0.162541	0.459	0.334	7.69246e-20
RPL23A	3.3014e-24	0.0654224	0.986	0.945	7.81971e-20
CNOT7	3.30289e-24	-0.302317	0.796	0.69	7.82323e-20
IFRD1	3.33448e-24	-0.468653	0.873	0.796	7.89805e-20
VBP1	3.36814e-24	-0.02865	0.745	0.619	7.97779e-20
ZFHX4	3.46125e-24	-0.163109	0.603	0.469	8.19832e-20
DMXL2	3.47843e-24	-0.26774	0.529	0.414	8.23901e-20
CKLF	3.56563e-24	-0.0563977	0.454	0.323	8.44554e-20
HARS	3.56661e-24	-0.128192	0.656	0.521	8.44787e-20
ACTL6A	3.61712e-24	0.018309	0.541	0.405	8.56751e-20
UNG	3.63326e-24	0.101209	0.448	0.312	8.60575e-20
LAMP1	3.64058e-24	0.102376	0.406	0.279	8.62307e-20
CHCHD5	3.65034e-24	-0.0616334	0.428	0.297	8.6462e-20
VPS36	3.68554e-24	-0.389877	0.502	0.39	8.72956e-20
DCTN3	3.69508e-24	-0.203039	0.682	0.564	8.75218e-20
SMARCC1	3.74454e-24	-0.238226	0.648	0.518	8.86931e-20
PFDN1	3.74795e-24	-0.215343	0.627	0.498	8.87739e-20
RNF24	3.86756e-24	-0.513108	0.57	0.47	9.16071e-20
IARS	3.91611e-24	-0.570212	0.749	0.645	9.27569e-20
TTLL5	3.9401e-24	-0.149703	0.513	0.379	9.33251e-20
HMGB3	3.96419e-24	0.129362	0.552	0.411	9.38959e-20
ABHD16A	3.98224e-24	-0.129085	0.607	0.469	9.43234e-20
WFS1	3.98632e-24	-0.0472338	0.316	0.195	9.442e-20
PTPN11	4.04539e-24	-0.288039	0.776	0.659	9.5819e-20
ZNF593	4.09426e-24	-0.427174	0.36	0.268	9.69767e-20
RTEL1	4.16581e-24	-0.201923	0.448	0.315	9.86714e-20
GTF2I	4.39211e-24	0.0430321	0.775	0.649	1.04032e-19
GRIN2B	4.46902e-24	0.658683	0.16	0.071	1.05853e-19
DPF3	4.52105e-24	0.281727	0.359	0.232	1.07086e-19
BRD2	4.54513e-24	-0.85439	0.905	0.883	1.07656e-19
TAF6	4.55671e-24	-0.124541	0.662	0.528	1.0793e-19
CAP1	4.56796e-24	-0.309894	0.762	0.646	1.08197e-19
RAD23A	4.59431e-24	-0.483036	0.804	0.721	1.08821e-19
TP53	4.61317e-24	0.393319	0.643	0.513	1.09268e-19
CCT3	4.68e-24	-0.0679691	0.885	0.782	1.1085e-19
ZNF22	4.76102e-24	-0.575006	0.616	0.516	1.1277e-19
CLSTN1	4.91766e-24	-0.212657	0.598	0.469	1.1648e-19
UCHL1	5.0158e-24	0.00330434	0.792	0.672	1.18804e-19
MLL3	5.02064e-24	-0.150085	0.943	0.865	1.18919e-19
PXDN	5.03797e-24	0.205578	0.549	0.408	1.19329e-19
POLR2I	5.0624e-24	-0.160346	0.653	0.529	1.19908e-19
SNX3	5.14843e-24	0.0322339	0.61	0.469	1.21946e-19
MRPS26	5.17287e-24	-0.117452	0.687	0.559	1.22525e-19
AEBP1	5.20786e-24	-0.134248	0.492	0.357	1.23353e-19
NLGN3	5.34378e-24	-0.142371	0.789	0.665	1.26573e-19
TM9SF3	5.36279e-24	-0.0500815	0.572	0.432	1.27023e-19
TNFRSF1A	5.45306e-24	0.375647	0.434	0.297	1.29161e-19
TSC2	5.6108e-24	-0.134019	0.711	0.582	1.32897e-19
CNR1	5.61324e-24	0.218637	0.419	0.283	1.32955e-19
CTNNBL1	5.78568e-24	-0.312532	0.522	0.39	1.3704e-19
FNDC3A	5.80814e-24	-0.128067	0.754	0.63	1.37572e-19
RPL6	5.85113e-24	0.0453176	0.99	0.951	1.3859e-19
TXLNA	5.92145e-24	-0.417309	0.825	0.73	1.40255e-19
NDUFB7	6.00643e-24	-0.19634	0.805	0.691	1.42268e-19
B3GALTL	6.04861e-24	0.0705895	0.281	0.166	1.43267e-19
NGRN	6.11551e-24	-0.223661	0.868	0.768	1.44852e-19
PEX10	6.13624e-24	0.0979182	0.38	0.249	1.45343e-19
CNIH	6.31867e-24	-0.16938	0.599	0.471	1.49664e-19
SFXN5	6.35156e-24	0.0479033	0.373	0.243	1.50443e-19
DBNDD2	6.55749e-24	-0.121019	0.403	0.282	1.55321e-19
FAM49B	6.61184e-24	-0.291199	0.532	0.42	1.56608e-19
SERINC3	6.63463e-24	-0.430863	0.701	0.586	1.57148e-19
FAM115A	6.75532e-24	-0.0414883	0.816	0.7	1.60006e-19
NUDT16L1	6.75867e-24	-0.0388147	0.476	0.345	1.60086e-19
NDUFS2	6.80797e-24	-0.28069	0.758	0.65	1.61254e-19
NCOA1	7.05039e-24	-0.123882	0.53	0.401	1.66995e-19
NAP1L1	7.0696e-24	-0.272755	0.951	0.878	1.67451e-19
SERINC5	7.1978e-24	-1.2806	0.746	0.711	1.70487e-19
STX8	7.22658e-24	-0.25399	0.421	0.305	1.71169e-19
ADNP2	7.38833e-24	0.166723	0.33	0.208	1.75e-19
RAD17	7.39189e-24	0.139835	0.48	0.343	1.75084e-19
RAVER1	7.48276e-24	-0.24515	0.543	0.42	1.77237e-19
TUSC2	7.58082e-24	-0.348126	0.454	0.351	1.79559e-19
API5	7.77318e-24	-0.151147	0.675	0.544	1.84115e-19
CCAR1	7.82721e-24	-0.398332	0.694	0.57	1.85395e-19
RBM6	7.87631e-24	-0.729599	0.892	0.838	1.86558e-19
GNAT2	8.00506e-24	-1.53074	0.122	0.162	1.89608e-19
TINF2	8.0061e-24	-0.171866	0.502	0.373	1.89632e-19
S100A13	8.27023e-24	0.456134	0.315	0.193	1.95889e-19
NOVA1	8.35897e-24	0.0740035	0.941	0.87	1.9799e-19
ATRN	8.4533e-24	-0.320159	0.5	0.366	2.00225e-19
TRIM25	8.49369e-24	-0.394456	0.394	0.29	2.01182e-19
CD2BP2	8.53941e-24	-0.267201	0.708	0.585	2.02265e-19
PRDM2	8.6459e-24	-0.299888	0.59	0.479	2.04787e-19
HS6ST1	8.73786e-24	0.0946523	0.336	0.218	2.06965e-19
XRCC6	8.76027e-24	-0.319632	0.897	0.806	2.07496e-19
KRTCAP2	8.81423e-24	-0.44262	0.722	0.628	2.08774e-19
RPL18	8.87765e-24	-0.0783811	0.971	0.908	2.10276e-19
LRRC8A	9.12265e-24	-0.416911	0.574	0.451	2.16079e-19
WDR41	9.12828e-24	0.0499139	0.572	0.434	2.16212e-19
NTMT1	9.18084e-24	-0.450766	0.462	0.359	2.17457e-19
DUT	9.26609e-24	0.206938	0.513	0.376	2.19477e-19
COPS8	9.42741e-24	-0.0261366	0.742	0.615	2.23298e-19
RCBTB1	9.43018e-24	0.104188	0.431	0.298	2.23363e-19
GRIA3	9.60886e-24	-0.051634	0.698	0.578	2.27595e-19
ZNF706	9.64585e-24	-0.328332	0.73	0.622	2.28472e-19
DDX39A	9.68431e-24	-0.140078	0.656	0.54	2.29383e-19
SPCS1	9.85729e-24	-0.118654	0.821	0.713	2.3348e-19
TMEM39A	9.89402e-24	-0.563739	0.564	0.485	2.3435e-19
MRPL51	9.91598e-24	-0.0317954	0.737	0.616	2.3487e-19
WRB	1.00899e-23	-0.123273	0.67	0.545	2.3899e-19
ARHGEF12	1.01532e-23	-0.185957	0.438	0.312	2.40489e-19
NUDT21	1.0194e-23	-0.331244	0.688	0.561	2.41454e-19
POLR2A	1.03132e-23	-0.799827	0.833	0.767	2.44278e-19
FEM1C	1.04736e-23	-0.307901	0.661	0.54	2.48077e-19
VEZF1	1.04773e-23	-0.263027	0.838	0.733	2.48165e-19
PSMD1	1.07144e-23	-0.126951	0.75	0.624	2.53782e-19
QDPR	1.07481e-23	0.0176562	0.518	0.388	2.5458e-19
APEH	1.07746e-23	-0.108548	0.616	0.477	2.55208e-19
SEPHS1	1.07768e-23	-0.253701	0.313	0.207	2.55259e-19
ZMIZ2	1.08681e-23	-0.0387905	0.622	0.487	2.57423e-19
C11orf73	1.09211e-23	-0.186455	0.571	0.45	2.58676e-19
FOXG1	1.09694e-23	-0.0469538	0.496	0.36	2.59822e-19
PARP6	1.12394e-23	-0.37993	0.508	0.398	2.66217e-19
UFM1	1.15136e-23	-0.525825	0.749	0.652	2.72712e-19
EIF3I	1.1579e-23	0.0376509	0.912	0.889	2.74261e-19
ATN1	1.16104e-23	-0.131044	0.793	0.682	2.75004e-19
HEXB	1.19238e-23	-0.100963	0.541	0.402	2.82428e-19
ALG8	1.22963e-23	-0.121275	0.417	0.285	2.91251e-19
MPHOSPH10	1.23097e-23	-0.716297	0.513	0.42	2.91567e-19
MYO9B	1.23325e-23	-0.381245	0.668	0.559	2.92108e-19
ERLEC1	1.28764e-23	0.0113776	0.716	0.585	3.0499e-19
CBY1	1.34071e-23	-0.19106	0.37	0.253	3.1756e-19
VANGL2	1.35888e-23	0.113782	0.606	0.468	3.21864e-19
LINC00643	1.36132e-23	-1.40166	0.551	0.611	3.22442e-19
MRPL32	1.39451e-23	-0.110388	0.665	0.539	3.30304e-19
MRPL53	1.43583e-23	-0.228781	0.47	0.366	3.40091e-19
H2AFV	1.43589e-23	0.185677	0.872	0.777	3.40106e-19
MRPL46	1.44756e-23	-0.0570202	0.333	0.219	3.42869e-19
COMMD6	1.46137e-23	-0.324896	0.658	0.565	3.46139e-19
DHRS7B	1.48191e-23	-0.0649919	0.25	0.153	3.51005e-19
SCAMP2	1.48622e-23	-0.283573	0.491	0.38	3.52027e-19
PRKRIP1	1.48885e-23	-0.226142	0.495	0.374	3.52648e-19
ARHGEF40	1.49562e-23	0.135141	0.528	0.39	3.54253e-19
PRRC2A	1.52635e-23	-0.151768	0.905	0.811	3.61531e-19
LPHN3	1.52899e-23	-0.347973	0.686	0.562	3.62156e-19
ALG3	1.56711e-23	-0.0239927	0.403	0.273	3.71185e-19
TMX4	1.56977e-23	-0.0271031	0.463	0.329	3.71817e-19
UBE2K	1.57152e-23	-0.217883	0.658	0.538	3.72231e-19
CDK16	1.59395e-23	0.118425	0.662	0.526	3.77543e-19
RPAIN	1.60309e-23	-0.467011	0.843	0.746	3.79707e-19
DNM2	1.61475e-23	-0.370668	0.355	0.244	3.8247e-19
DDX23	1.62799e-23	-0.141058	0.541	0.406	3.85606e-19
C16orf13	1.62912e-23	-0.286512	0.623	0.512	3.85874e-19
FLOT2	1.64197e-23	-0.0840482	0.628	0.495	3.88918e-19
EIF4G3	1.66481e-23	-0.160914	0.776	0.654	3.94326e-19
CECR5	1.68248e-23	-0.185434	0.533	0.415	3.98511e-19
MRPL45	1.69013e-23	0.00364971	0.431	0.304	4.00324e-19
TRIM9	1.70893e-23	-0.120302	0.867	0.761	4.04776e-19
ARL4A	1.72532e-23	0.205373	0.646	0.508	4.08658e-19
DHX35	1.74825e-23	0.377381	0.338	0.214	4.1409e-19
NEDD9	1.76548e-23	-0.626809	0.44	0.322	4.18171e-19
NAA20	1.84159e-23	-0.20683	0.689	0.568	4.362e-19
HADH	1.84517e-23	-0.0968438	0.435	0.304	4.37047e-19
TOR1A	1.84662e-23	0.00214138	0.523	0.387	4.3739e-19
TEX261	1.86795e-23	-0.091782	0.364	0.238	4.42442e-19
CLUH	1.89349e-23	-0.316341	0.352	0.243	4.48493e-19
SOD1	1.95202e-23	-0.129889	0.921	0.833	4.62356e-19
ITGB1BP1	1.96941e-23	-0.272467	0.563	0.448	4.66474e-19
B3GALT6	1.9914e-23	0.0797943	0.266	0.16	4.71682e-19
C20orf112	1.99715e-23	-0.566944	0.664	0.548	4.73046e-19
MTRF1L	1.99819e-23	-0.195955	0.498	0.364	4.73292e-19
SARNP	2.00853e-23	-0.176502	0.743	0.618	4.75739e-19
SGSM2	2.01426e-23	-0.322534	0.433	0.32	4.77098e-19
SIVA1	2.04832e-23	-0.435424	0.531	0.415	4.85166e-19
LRRC41	2.04934e-23	-0.20256	0.672	0.547	4.85406e-19
SNRPB2	2.09342e-23	-0.320554	0.779	0.667	4.95848e-19
YIPF3	2.14185e-23	-0.251858	0.811	0.703	5.07318e-19
VCAN	2.14808e-23	-0.292859	0.848	0.756	5.08795e-19
PHF12	2.15595e-23	-0.118458	0.567	0.437	5.10659e-19
SHMT2	2.16215e-23	-0.381247	0.612	0.499	5.12126e-19
TUFM	2.1758e-23	0.0148362	0.843	0.732	5.15359e-19
JAG1	2.17667e-23	0.285291	0.639	0.503	5.15567e-19
CFL2	2.19582e-23	-0.117798	0.515	0.385	5.20102e-19
SOCS6	2.20367e-23	0.145664	0.357	0.234	5.2196e-19
CLIP3	2.20611e-23	-0.349456	0.839	0.745	5.22539e-19
CNTFR	2.22372e-23	0.190398	0.305	0.19	5.2671e-19
IDH1	2.25356e-23	-0.296268	0.742	0.616	5.33778e-19
KLHL25	2.25423e-23	-0.168658	0.378	0.249	5.33937e-19
FGD5-AS1	2.33089e-23	0.102714	0.849	0.772	5.52094e-19
NXT1	2.33842e-23	-0.239542	0.516	0.396	5.53879e-19
PPT1	2.41429e-23	-0.0376	0.661	0.53	5.7185e-19
FAM32A	2.42485e-23	-0.119442	0.78	0.66	5.7435e-19
C18orf32	2.43655e-23	-0.212868	0.766	0.656	5.77121e-19
OGDH	2.43857e-23	0.165947	0.861	0.804	5.77599e-19
LOC541471	2.45724e-23	0.00934414	0.28	0.168	5.82022e-19
NBN	2.49913e-23	-0.291792	0.508	0.382	5.91944e-19
LINC00478	2.55245e-23	-0.0885335	0.572	0.441	6.04573e-19
TP53BP2	2.5728e-23	-0.245107	0.571	0.439	6.09393e-19
STIM2	2.61046e-23	-0.188291	0.413	0.29	6.18312e-19
ANAPC11	2.62922e-23	-0.51426	0.852	0.765	6.22756e-19
LCLAT1	2.71443e-23	-0.443725	0.465	0.348	6.42939e-19
MCM6	2.72172e-23	0.232222	0.378	0.249	6.44667e-19
C19orf53	2.72768e-23	-0.327398	0.724	0.615	6.46078e-19
FDFT1	2.74312e-23	0.165008	0.578	0.44	6.49736e-19
UBC	2.77001e-23	-0.70203	0.992	0.952	6.56106e-19
TMEM11	2.77634e-23	-0.305351	0.486	0.375	6.57604e-19
SEC61G	2.82924e-23	-0.0504776	0.864	0.758	6.70135e-19
CDH11	2.834e-23	0.0865861	0.426	0.296	6.71261e-19
ARID5B	2.8402e-23	-1.07071	0.558	0.526	6.72729e-19
COPS7B	2.87692e-23	-0.574118	0.451	0.359	6.81426e-19
CPNE1	2.89064e-23	-0.66172	0.817	0.744	6.84677e-19
PGRMC1	2.96251e-23	-0.322939	0.702	0.604	7.01701e-19
TMEM30A	3.00425e-23	-0.288533	0.856	0.752	7.11587e-19
NKAIN3	3.04549e-23	-0.0357408	0.196	0.108	7.21354e-19
SUGP1	3.09046e-23	-0.292605	0.578	0.455	7.32006e-19
HNRNPF	3.12802e-23	-0.130361	0.753	0.634	7.40904e-19
MKI67	3.14e-23	0.226917	0.23	0.132	7.4374e-19
CHCHD3	3.17708e-23	0.00610649	0.737	0.608	7.52523e-19
HSF1	3.20566e-23	-0.462751	0.584	0.477	7.59293e-19
DDX41	3.20916e-23	-0.380439	0.599	0.473	7.60121e-19
IDH2	3.2155e-23	0.0667486	0.632	0.497	7.61623e-19
OVCA2	3.26944e-23	-0.235214	0.485	0.355	7.74399e-19
HNRNPA2B1	3.30078e-23	0.151259	0.996	0.983	7.81822e-19
DCTPP1	3.30927e-23	-0.286232	0.517	0.395	7.83833e-19
FLYWCH2	3.31224e-23	-0.226744	0.421	0.311	7.84538e-19
RPRD2	3.34593e-23	-0.286477	0.677	0.554	7.92518e-19
SLC18B1	3.36032e-23	-0.253687	0.329	0.218	7.95927e-19
YTHDF3	3.40426e-23	-0.198125	0.666	0.537	8.06334e-19
FAM222B	3.40859e-23	-0.575275	0.546	0.452	8.07358e-19
CUL5	3.48155e-23	-0.390263	0.634	0.514	8.24639e-19
FUNDC2	3.50401e-23	-0.207307	0.681	0.566	8.2996e-19
PCNP	3.62101e-23	-0.28798	0.796	0.696	8.57673e-19
ID3	3.63998e-23	-0.305478	0.251	0.154	8.62165e-19
COX6A1	3.64059e-23	-0.0980391	0.944	0.867	8.62311e-19
ZEB2	3.68363e-23	-0.390715	0.837	0.762	8.72505e-19
APRT	3.71217e-23	-0.556316	0.506	0.418	8.79266e-19
RGS3	3.79748e-23	0.479097	0.237	0.13	8.99472e-19
LRRC59	3.85647e-23	-0.12247	0.662	0.542	9.13443e-19
SNAPIN	3.87842e-23	-0.301138	0.685	0.559	9.18641e-19
CD200	3.92277e-23	-0.0995673	0.278	0.176	9.29148e-19
SLC12A9	3.94371e-23	0.0401675	0.298	0.181	9.34108e-19
CPNE4	3.97228e-23	1.16472	0.217	0.12	9.40873e-19
GNPTG	4.05276e-23	-0.184382	0.601	0.476	9.59937e-19
PEG10	4.05509e-23	0.614428	0.567	0.429	9.60489e-19
SLTM	4.07477e-23	-0.276624	0.781	0.671	9.65149e-19
BICD1	4.08072e-23	-0.0150057	0.622	0.49	9.66558e-19
LRRC42	4.11391e-23	-0.297934	0.346	0.237	9.7442e-19
LMAN2	4.24007e-23	-0.349365	0.775	0.66	1.0043e-18
HMGN3	4.24459e-23	-0.0989207	0.739	0.618	1.00537e-18
DDX17	4.30362e-23	-0.118225	0.977	0.92	1.01936e-18
ATP5J	4.39829e-23	-0.186791	0.832	0.729	1.04178e-18
ACLY	4.41137e-23	-0.407815	0.816	0.716	1.04488e-18
IGSF11	4.42667e-23	-0.0979788	0.527	0.392	1.0485e-18
ACN9	4.64586e-23	-0.236385	0.342	0.249	1.10042e-18
PPP4C	4.66045e-23	-0.474273	0.462	0.353	1.10387e-18
TWF2	4.66455e-23	-0.146926	0.428	0.302	1.10485e-18
WNK1	4.7231e-23	-0.137599	0.884	0.788	1.11871e-18
CMAS	4.77643e-23	-0.133376	0.42	0.304	1.13134e-18
CTNNAL1	4.89506e-23	0.169604	0.402	0.271	1.15944e-18
OAZ2	4.93615e-23	-0.177999	0.731	0.607	1.16918e-18
THOP1	4.98374e-23	-0.244002	0.498	0.37	1.18045e-18
GALNT11	4.99288e-23	0.00451389	0.581	0.443	1.18261e-18
VAMP5	5.04144e-23	0.0129477	0.198	0.105	1.19411e-18
TMEM161A	5.08268e-23	-0.141563	0.416	0.303	1.20388e-18
KCNA2	5.18521e-23	0.181578	0.345	0.223	1.22817e-18
SLC9A8	5.21908e-23	-0.173391	0.479	0.355	1.23619e-18
WBP1	5.28799e-23	-0.018661	0.602	0.471	1.25251e-18
SH3BGRL3	5.30369e-23	-0.259746	0.783	0.668	1.25623e-18
SEH1L	5.34265e-23	-0.0294023	0.56	0.425	1.26546e-18
TM9SF2	5.35228e-23	-0.153296	0.82	0.706	1.26774e-18
ASXL1	5.41851e-23	-0.511348	0.556	0.439	1.28343e-18
PSME4	5.42611e-23	-0.257494	0.599	0.468	1.28523e-18
MTSS1	5.44768e-23	-0.727131	0.662	0.636	1.29034e-18
MLL	5.56854e-23	-0.436805	0.768	0.67	1.31896e-18
NRBP1	5.57656e-23	-0.232064	0.727	0.603	1.32086e-18
PAF1	5.6019e-23	-0.381251	0.679	0.563	1.32687e-18
DERL2	5.60326e-23	-0.360601	0.486	0.367	1.32719e-18
XPR1	5.64072e-23	0.0701549	0.902	0.859	1.33606e-18
CSRP1	5.75045e-23	0.219469	0.413	0.282	1.36205e-18
COX5A	5.8019e-23	-0.050226	0.771	0.651	1.37424e-18
PCBP2	5.80995e-23	0.0904678	0.945	0.875	1.37614e-18
STMN1	5.82094e-23	0.0836108	0.928	0.881	1.37875e-18
ADAM10	5.90816e-23	-0.0712913	0.542	0.406	1.39941e-18
TLK1	5.91912e-23	-0.389532	0.694	0.57	1.402e-18
THAP9-AS1	5.98932e-23	-0.41014	0.565	0.463	1.41863e-18
RPL26	5.99685e-23	-0.0637801	0.967	0.902	1.42041e-18
ACTN4	6.00106e-23	0.0554312	0.796	0.676	1.42141e-18
UNC80	6.01128e-23	-0.564989	0.523	0.439	1.42383e-18
PAM16	6.02669e-23	-0.127289	0.323	0.214	1.42748e-18
RUVBL1	6.03666e-23	0.0655632	0.489	0.353	1.42984e-18
PSMG1	6.07868e-23	0.0162165	0.301	0.193	1.4398e-18
HRAS	6.08699e-23	0.112176	0.329	0.208	1.44177e-18
POLR2F	6.09224e-23	-0.341928	0.745	0.643	1.44301e-18
TMEM259	6.09646e-23	-0.312847	0.519	0.406	1.44401e-18
PEX19	6.36431e-23	-0.0501861	0.548	0.411	1.50745e-18
GPC4	6.36626e-23	0.540753	0.198	0.103	1.50791e-18
ENSA	6.37922e-23	-0.338259	0.743	0.627	1.51098e-18
HSPE1	6.38906e-23	-0.095552	0.892	0.797	1.51331e-18
MAT2A	6.444e-23	-0.282349	0.93	0.849	1.52633e-18
ACTR1A	6.44803e-23	-0.592414	0.703	0.61	1.52728e-18
DSTN	6.61773e-23	0.0171813	0.874	0.773	1.56748e-18
ZFC3H1	6.65508e-23	-0.815805	0.553	0.496	1.57632e-18
NBPF24	6.68124e-23	-0.379265	0.889	0.801	1.58252e-18
LHFP	6.69949e-23	-0.0191384	0.575	0.439	1.58684e-18
RNF138	6.72225e-23	-0.308745	0.535	0.412	1.59223e-18
KIAA0100	6.77598e-23	-0.0014234	0.649	0.518	1.60496e-18
NEIL2	6.82256e-23	0.265058	0.426	0.294	1.61599e-18
HYPK	6.82569e-23	-0.787413	0.681	0.644	1.61673e-18
DHCR7	6.83617e-23	0.195615	0.387	0.259	1.61922e-18
VAT1	6.88605e-23	-0.319092	0.74	0.621	1.63103e-18
DVL3	7.0906e-23	-0.0857134	0.749	0.623	1.67948e-18
PPP1R7	7.20499e-23	-0.159693	0.454	0.332	1.70657e-18
ATP5J2	7.23323e-23	-0.16742	0.803	0.687	1.71326e-18
ATP2B1	7.29979e-23	0.337655	0.614	0.477	1.72903e-18
AIMP2	7.30303e-23	0.115164	0.444	0.314	1.7298e-18
YEATS4	7.42727e-23	1.02621	0.421	0.288	1.75922e-18
ARL1	7.5311e-23	-0.403609	0.518	0.408	1.78382e-18
RNF4	7.70002e-23	-0.431374	0.69	0.572	1.82383e-18
PDS5B	7.75107e-23	-0.439559	0.623	0.509	1.83592e-18
PIGU	7.75632e-23	-0.170366	0.494	0.362	1.83716e-18
LUZP1	7.76577e-23	0.0969559	0.41	0.286	1.8394e-18
BCHE	7.76645e-23	-0.0672592	0.615	0.487	1.83956e-18
DROSHA	7.94174e-23	-0.338747	0.656	0.541	1.88108e-18
PPIH	8.13747e-23	-0.0704042	0.435	0.308	1.92744e-18
B4GALT7	8.44088e-23	0.226497	0.299	0.185	1.99931e-18
TCF12	8.47756e-23	0.0582952	0.945	0.871	2.008e-18
UBE2D2	8.48631e-23	-0.15043	0.79	0.677	2.01007e-18
PTPRD	8.59927e-23	-0.0240489	0.527	0.392	2.03682e-18
PSMD3	8.63264e-23	-0.202592	0.631	0.509	2.04473e-18
TOMM5	8.67863e-23	-0.313782	0.624	0.514	2.05562e-18
RPP21	8.68678e-23	-0.439654	0.439	0.358	2.05755e-18
QTRT1	8.98342e-23	-0.456411	0.64	0.557	2.12781e-18
MRPL24	9.01485e-23	-0.505573	0.511	0.4	2.13526e-18
GLDC	9.06088e-23	0.456442	0.262	0.149	2.14616e-18
AKR1B1	9.08479e-23	-0.0795917	0.702	0.578	2.15182e-18
S100A6	9.11526e-23	0.166018	0.657	0.524	2.15904e-18
TFRC	9.16085e-23	-0.117892	0.715	0.586	2.16984e-18
SCAF8	9.20008e-23	0.0142634	0.502	0.367	2.17913e-18
AP1M1	9.47231e-23	-0.314822	0.729	0.611	2.24361e-18
SLC2A4RG	9.55182e-23	0.0854181	0.163	0.078	2.26245e-18
ACOT7	9.55824e-23	0.112631	0.426	0.295	2.26397e-18
SOD2	9.57725e-23	-0.873888	0.438	0.377	2.26847e-18
SF3B4	9.68911e-23	-0.333455	0.712	0.606	2.29496e-18
MSL1	9.84888e-23	-0.4138	0.624	0.524	2.33281e-18
SLBP	1.00784e-22	0.0409643	0.485	0.355	2.38717e-18
NUMA1	1.07459e-22	-0.346308	0.727	0.625	2.54528e-18
BAZ1B	1.08792e-22	-0.0639782	0.704	0.575	2.57684e-18
RQCD1	1.08865e-22	-0.740603	0.781	0.696	2.57859e-18
IRF2BP2	1.09441e-22	-0.442221	0.646	0.55	2.59221e-18
PCDHA10	1.10748e-22	0.204948	0.238	0.133	2.62317e-18
SHISA5	1.11209e-22	0.0417023	0.747	0.621	2.6341e-18
PSMD7	1.13311e-22	-0.101224	0.752	0.63	2.68389e-18
TNKS1BP1	1.15628e-22	-0.301698	0.339	0.227	2.73876e-18
ABCA3	1.16701e-22	-0.183145	0.453	0.329	2.76417e-18
LMF1	1.17221e-22	-0.0695493	0.734	0.616	2.77649e-18
NAE1	1.17755e-22	-0.274104	0.653	0.538	2.78915e-18
MIER1	1.18194e-22	-0.827727	0.524	0.471	2.79954e-18
ATP5E	1.18666e-22	0.0254025	0.85	0.745	2.81073e-18
BCL6	1.19292e-22	-1.03744	0.573	0.614	2.82555e-18
B3GAT3	1.20725e-22	-0.124841	0.546	0.417	2.8595e-18
CSTB	1.27156e-22	-0.249611	0.577	0.491	3.01182e-18
TMED2	1.31833e-22	-0.267079	0.875	0.774	3.1226e-18
MRPL40	1.32113e-22	-0.425103	0.406	0.312	3.12923e-18
NPC1	1.33588e-22	-0.18708	0.449	0.329	3.16415e-18
SSR4	1.36233e-22	-0.109322	0.839	0.734	3.22681e-18
POLD2	1.36971e-22	0.0433527	0.761	0.637	3.2443e-18
DDX52	1.3755e-22	0.0150211	0.506	0.372	3.25802e-18
FAM92A1	1.43442e-22	-0.189551	0.46	0.336	3.39756e-18
ZBTB1	1.44369e-22	-0.0646759	0.387	0.266	3.41952e-18
TSKU	1.45027e-22	0.387122	0.312	0.192	3.43512e-18
C8orf76	1.45753e-22	-0.0196121	0.376	0.255	3.45231e-18
C12orf10	1.4617e-22	-0.223353	0.554	0.438	3.46217e-18
LSM5	1.46647e-22	0.182043	0.66	0.526	3.47348e-18
[truncated: 21,687 more rows]
