# Supplementary material for: Coordinated changes in midkine expression and midkine-associated multiomic profile in glioma microenvironment
Source: Sci Rep. 2025 Aug 20;15:30587. doi: 10.1038/s41598-025-16253-5 (PMC12368106; doi:10.1038/s41598-025-16253-5)
Supplement: Supplementary file 2 — Supplementary Material 2 [file 41598_2025_16253_MOESM2_ESM.xlsx]

## Sheet: Sheet1
baseMean	log2FoldChange	lfcSE	stat	pvalue	padj	weight	symbol	entrez	ENSG
64.0538	25.8729	1.48585	17.4129	6.59044e-68	2.91615e-61	0.0129219			ENSG00000199565.1
59.2041	25.4884	1.52871	16.6732	2.05415e-62	1.11263e-56	0.0527806	KRT18P67	100631239	ENSG00000233425.1
33.9803	25.1108	1.52451	16.4714	5.88649e-61	6.02335e-55	0.0186259			ENSG00000258068.1
11.6386	26.143	1.65493	15.797	3.26124e-56	3.93009e-52	1.18616	MIR4537	100616422	ENSG00000264781.1
31.5821	24.6476	1.55146	15.8867	7.83146e-57	4.78386e-51	0.0187204			ENSG00000269189.1
691253	4.23543	0.280918	15.0771	2.29193e-51	1.43967e-47	1.33504	MDK	4192	ENSG00000110492.15
22.9094	21.4952	1.40896	15.2561	1.5006e-52	1.43967e-47	0.0851383			ENSG00000255456.1
35.2259	25.1841	1.66703	15.1071	1.45301e-51	7.39104e-46	0.0140506	RNU1-19P	100873861	ENSG00000200176.1
29.1908	28.1997	1.88083	14.9932	8.12896e-51	2.80701e-45	0.018398	RNA5SP324	100873590	ENSG00000202047.1
29.7165	24.1432	1.63764	14.7427	3.42868e-49	1.05252e-43	0.0186259			ENSG00000227554.1
21.4595	27.8072	1.91196	14.5438	6.39356e-48	3.00592e-43	0.110559			ENSG00000270411.1
83.5731	26.0894	1.77359	14.7099	5.56903e-49	5.42807e-43	0.00488848			ENSG00000199218.1
47.8432	23.7972	1.62675	14.6287	1.84295e-48	6.1044e-43	0.0132785	RNA5SP150	100873416	ENSG00000199839.1
21.6905	23.181	1.60245	14.466	1.98652e-47	7.33824e-43	0.110559			ENSG00000254177.1
19.8636	23.7501	1.65787	14.3256	1.51312e-46	5.26255e-42	0.109599	RNU1-148P	106481635	ENSG00000207201.1
30.5004	25.0235	1.73416	14.4297	3.3655e-47	6.45703e-42	0.0186259			ENSG00000235208.2
21.7851	24.5541	1.73177	14.1786	1.24324e-45	8.06935e-41	0.0518191	RN7SL430P	106481040	ENSG00000243911.3
23.0747	23.6408	1.6745	14.1181	2.93755e-45	8.51383e-41	0.109599			ENSG00000276396.1
42.6206	24.3855	1.71383	14.2287	6.07944e-46	1.31348e-40	0.0139286	OR4M2B	118568804	ENSG00000182974.3
66.9645	26.0676	1.84517	14.1275	2.57252e-45	5.69147e-40	0.0129219			ENSG00000223342.2
12.5261	23.6554	1.72683	13.6987	1.03302e-42	2.36744e-39	1.18804	RNA5SP483	100873725	ENSG00000200301.1
47.2753	25.6188	1.83735	13.9433	3.45395e-44	6.7603e-39	0.0132785	LINC03004	102723649	ENSG00000230533.2
21.7385	24.553	1.783	13.7706	3.82969e-43	8.6112e-39	0.110559			ENSG00000253456.1
12.0047	23.5342	1.74102	13.5175	1.23351e-41	2.47356e-38	1.18804	MIR662	724032	ENSG00000207579.1
13.2976	23.8577	1.75491	13.5948	4.30013e-42	5.51566e-38	0.178306			ENSG00000256199.1
76.9528	26.143	1.89251	13.8139	2.10105e-43	9.3697e-38	0.00493128	BNIP3P39	100421701	ENSG00000269662.1
21.269	22.4766	1.6552	13.5794	5.3092e-42	1.01693e-37	0.110559	SNORA79	677845	ENSG00000221303.1
96.5829	26.2138	1.91044	13.7214	7.56276e-43	1.19514e-37	0.0129219			ENSG00000180663.5
50.5209	24.7591	1.81318	13.6551	1.88245e-42	2.87225e-37	0.0129219			ENSG00000283142.1
50.3662	25.7278	1.8852	13.6472	2.09646e-42	3.00435e-37	0.0132995			ENSG00000223470.3
35.0436	25.2204	1.85429	13.6011	3.94669e-42	3.95661e-37	0.018398			ENSG00000255648.1
13.895	23.9094	1.81115	13.2012	8.63058e-40	1.89436e-35	0.0814047	DUX4L22	102723495	ENSG00000277274.1
17.4953	24.237	1.84283	13.152	1.65661e-39	3.52596e-35	0.0814047	IGHEP1	3498	ENSG00000253692.3
24.6377	24.6745	1.88023	13.1231	2.42747e-39	3.69235e-35	0.110559			ENSG00000279775.1
12.5254	30	2.3222	12.9188	3.52663e-38	5.03986e-35	1.14313			ENSG00000268922.1
18.3328	24.3116	1.87497	12.9664	1.89791e-38	9.0334e-35	0.333691	OR56B2P	390073	ENSG00000181017.4
22.0471	24.5524	1.88263	13.0416	7.09972e-39	1.57448e-34	0.0696824			ENSG00000280455.1
20.5516	24.49	1.88267	13.0081	1.10036e-38	3.19508e-34	0.0518191	RNU6-122P	106481876	ENSG00000252627.1
25.1596	24.6857	1.91825	12.8689	6.73866e-38	8.93587e-34	0.110559			ENSG00000238426.1
26.363	24.8186	1.91921	12.9317	2.98189e-38	2.29316e-33	0.0185874	LOC124900256	124900256	ENSG00000201157.1
17.7906	24.2672	1.90756	12.7216	4.48664e-37	3.50907e-33	0.178306			ENSG00000253340.1
18.7516	24.3267	1.91433	12.7077	5.36097e-37	4.09307e-33	0.178306	LOC101927434	101927434	ENSG00000234953.2
11.5032	23.4639	1.87609	12.5068	6.85445e-36	8.39374e-33	1.08585			ENSG00000237837.1
29.067	24.9537	1.94703	12.8163	1.32911e-37	9.38775e-33	0.018398	RN7SKP231	106479198	ENSG00000200151.1
16.7219	24.0482	1.91444	12.5615	3.43812e-36	1.30914e-32	0.333691			ENSG00000251616.1
14.1804	23.6823	1.87912	12.6029	2.03491e-36	1.41854e-32	0.178306			ENSG00000283000.1
18.4504	21.4967	1.71234	12.554	3.77852e-36	1.65754e-32	0.27732	RN7SKP62	106480460	ENSG00000207269.1
8.89894	23.2977	1.87737	12.4098	2.31287e-35	2.319e-32	1.18804			ENSG00000259390.2
22.3778	24.4701	1.94835	12.5594	3.53078e-36	4.83917e-32	0.0851383			ENSG00000199404.1
52.4674	25.6796	2.02933	12.6543	1.05958e-36	9.12509e-32	0.0132785	RN7SKP54	107080626	ENSG00000222636.1
16.3293	24.1428	1.95207	12.3678	3.90272e-35	1.31122e-31	0.333691			ENSG00000274303.1
31.3538	24.8515	1.9855	12.5165	6.06469e-36	3.58764e-31	0.0185874			ENSG00000200024.1
17.477	23.8494	1.94479	12.2632	1.42674e-34	4.61261e-31	0.333691	LINC01072	104355137	ENSG00000236076.1
12.311	23.7541	1.9601	12.1188	8.39787e-34	7.77861e-31	1.14313	LRRC30	339291	ENSG00000206422.2
13.5374	23.889	1.94907	12.2566	1.54862e-34	9.10801e-31	0.176759			ENSG00000231099.1
54.7832	23.0902	1.85643	12.438	1.62624e-35	1.28497e-30	0.0129219	CYP4F27P	107133494	ENSG00000248313.1
21.377	21.7627	1.77895	12.2334	2.06094e-34	1.88627e-30	0.109599			ENSG00000233405.1
174.842	27.4648	2.2397	12.2627	1.43589e-34	2.21818e-30	0.0638141	OR6C1	390321	ENSG00000205330.3
13.4193	23.8148	1.95133	12.2044	2.9445e-34	3.50534e-30	0.0814047			ENSG00000255396.2
15.9603	24.1084	1.98958	12.1173	8.55124e-34	4.61019e-30	0.176759			ENSG00000250017.1
9.90355	23.2763	1.95208	11.9238	8.89403e-33	7.29282e-30	1.14313			ENSG00000269154.1
12.7639	24.8186	2.04765	12.1205	8.223e-34	9.31558e-30	0.0814047	OR6K4P	128370	ENSG00000180437.5
15.6644	23.63	1.96999	11.995	3.77616e-33	1.93888e-29	0.176759	OR10A6	390093	ENSG00000279000.2
72.047	24.2175	1.95475	12.3891	2.99446e-35	3.1628e-29	0.000845839	RN7SL58P	106479245	ENSG00000241552.3
12.7469	23.7938	2.00009	11.8964	1.23605e-32	3.92069e-29	0.27732	RNA5SP146	100873413	ENSG00000222675.1
45.6943	25.4381	2.09803	12.1248	7.80518e-34	4.85459e-29	0.0139286			ENSG00000280043.1
52.3603	25.7618	2.12545	12.1206	8.21495e-34	5.27127e-29	0.0132995			ENSG00000228176.1
19.8623	23.7076	1.98263	11.9577	5.91927e-33	9.60484e-29	0.0518191	LOC104613533	104613533	ENSG00000259170.1
20.2554	24.4431	2.06157	11.8566	1.9897e-32	1.4913e-28	0.110559	RN7SL63P	106480939	ENSG00000239744.3
12.1947	21.5349	1.8533	11.6198	3.26988e-31	2.45971e-28	1.08585	OR7D4	125958	ENSG00000174667.3
11.7956	23.0582	1.99051	11.584	4.96609e-31	3.75851e-28	1.06405			ENSG00000229528.1
17.0706	21.4668	1.84038	11.6643	1.93911e-31	5.55278e-28	0.27732			ENSG00000236737.1
44.9295	25.5713	2.15064	11.8901	1.33228e-32	7.42681e-28	0.0140506			ENSG00000229679.1
10.6369	23.4217	2.03852	11.4896	1.48852e-30	9.69621e-28	1.18616			ENSG00000258652.3
14.4488	23.9218	2.06972	11.558	6.72377e-31	1.84839e-27	0.27732	VN1R32P	100312788	ENSG00000230361.1
14.987	21.8792	1.88138	11.6293	2.92481e-31	2.70306e-27	0.0814047	MTND2P2	56168	ENSG00000229954.1
22.9973	23.9379	2.06416	11.5969	4.27325e-31	2.89521e-27	0.109599			ENSG00000256670.1
14.097	23.9058	2.07261	11.5341	8.87682e-31	3.64937e-27	0.178306			ENSG00000232885.1
19.7974	24.3905	2.11293	11.5435	7.96448e-31	5.21384e-27	0.110559	RN7SL104P	106480949	ENSG00000243541.3
14.5288	23.7931	2.06898	11.4999	1.32037e-30	5.33885e-27	0.176759			ENSG00000279666.1
19.4068	24.3892	2.10611	11.5802	5.19023e-31	7.07021e-27	0.0518191	RNU4-72P	106479591	ENSG00000222686.1
35.4737	25.1945	2.16484	11.638	2.64031e-31	1.3103e-26	0.0140506	PRR20D	729246	ENSG00000227151.4
15.5609	24.0829	2.11049	11.4111	3.68211e-30	1.43502e-26	0.176759	RN7SKP197	106480894	ENSG00000252886.1
24.0146	24.0319	2.09552	11.4682	1.90581e-30	1.86166e-26	0.0696824			ENSG00000234768.1
54.7558	25.7581	2.22425	11.5806	5.16929e-31	2.59597e-26	0.0133947	RN7SKP154	106480881	ENSG00000222068.1
38.1488	23.0594	1.99519	11.5575	6.76543e-31	3.3246e-26	0.0135294	PRR20C	729240	ENSG00000229665.8
15.4701	24.0471	2.1107	11.3929	4.53412e-30	3.66054e-26	0.0814047			ENSG00000235992.1
26.6041	22.7649	1.98023	11.4961	1.38007e-30	4.78987e-26	0.0187204	RN7SL254P	106480991	ENSG00000240014.3
10.4459	23.5084	2.12477	11.064	1.87609e-28	1.05437e-25	1.14313			ENSG00000213120.3
13.6341	21.4492	1.91316	11.2114	3.58576e-29	1.2776e-25	0.178306	FAM25C	644054	ENSG00000276430.2
15.98	24.0719	2.15942	11.1474	7.37479e-29	1.38863e-25	0.333691			ENSG00000233482.1
10.483	23.0405	2.09052	11.0214	3.01275e-28	1.57853e-25	1.18616			ENSG00000261307.1
15.1108	24.0278	2.15542	11.1476	7.35621e-29	1.63084e-25	0.27732			ENSG00000254826.1
39.916	25.3383	2.23177	11.3535	7.12916e-30	3.10196e-25	0.0139796			ENSG00000259360.1
14.6702	23.9727	2.15793	11.1091	1.1328e-28	3.8572e-25	0.176759			ENSG00000233919.1
28.2103	22.7262	2.01533	11.2767	1.71081e-29	5.53837e-25	0.018398			ENSG00000257105.1
12.7255	21.4262	1.94754	11.0017	3.75042e-28	6.625e-25	0.333691			ENSG00000249219.1
8.70755	23.2468	2.13452	10.8909	1.27426e-27	6.84675e-25	1.08585	DUX4L15	440017	ENSG00000278641.1
17.3827	22.0627	1.98954	11.0893	1.41313e-28	1.00258e-24	0.0814047			ENSG00000279367.1
24.3673	22.7028	2.05394	11.0533	2.11335e-28	1.10251e-24	0.109599			ENSG00000276332.1
13.6457	22.9877	2.07642	11.0708	1.73782e-28	1.20852e-24	0.0814047	LINC01593	107178918	ENSG00000231221.1
10.4908	23.4675	2.17745	10.7775	4.39622e-27	2.15579e-24	1.14313	FAM99B	100132464	ENSG00000205865.4
16.095	21.6562	1.98789	10.8941	1.23039e-27	2.4629e-24	0.27732	LINC00328-2P	100874404	ENSG00000225016.1
16.9403	23.9267	2.19752	10.8881	1.31407e-27	2.60512e-24	0.27732			ENSG00000250494.1
14.9352	24.0247	2.2072	10.8847	1.36337e-27	2.67711e-24	0.27732			ENSG00000279543.1
57.4225	26.8075	2.40425	11.15	7.15919e-29	2.8543e-24	0.0135294	LOC100652871	100652871	ENSG00000206090.4
15.6836	23.6517	2.18023	10.8483	2.03196e-27	3.25394e-24	0.333691	MIR3691	100500900	ENSG00000265083.1
9.26552	23.3394	2.18203	10.6962	1.06039e-26	4.91097e-24	1.14313	OR4N5	390437	ENSG00000184394.1
12.3478	23.7434	2.22021	10.6942	1.08336e-26	5.23355e-24	1.08585	PRAMEF11	440560	ENSG00000239810.3
19.673	24.416	2.24491	10.8762	1.49747e-27	1.11703e-23	0.0696824	MTCO2P21	107075191	ENSG00000236689.1
10.2017	21.1648	2.00039	10.5803	3.67698e-26	1.6569e-23	1.14313			ENSG00000276257.1
12.5246	23.5397	2.22436	10.5827	3.58665e-26	1.7208e-23	1.06405	OR8J1	219477	ENSG00000172487.3
15.4489	21.7362	2.02321	10.7434	6.36455e-27	1.80611e-23	0.178306			ENSG00000228585.1
13.6725	30	2.79287	10.7416	6.4876e-27	1.82488e-23	0.178306	LINC02000	100507210	ENSG00000243832.1
10.5782	21.1586	2.0032	10.5624	4.452e-26	1.93635e-23	1.14313	IGLVV-58	28758	ENSG00000253637.1
7.66523	20.6447	1.95912	10.5378	5.78488e-26	2.33573e-23	1.22077			ENSG00000259136.1
13.292	21.5998	2.0292	10.6445	1.84939e-26	3.259e-23	0.27732			ENSG00000251413.1
17.4682	24.1919	2.24981	10.7529	5.74578e-27	3.4201e-23	0.0814047	MTND6P8	106480726	ENSG00000248136.1
15.4118	24.053	2.25573	10.6631	1.5153e-26	4.119e-23	0.176759			ENSG00000222412.1
15.6552	21.7489	2.02679	10.7307	7.30453e-27	4.27546e-23	0.0814047	VN1R76P	100312821	ENSG00000273762.1
9.98291	23.4437	2.23958	10.4679	1.21251e-25	5.27658e-23	1.08585	MIR185	406961	ENSG00000208023.3
13.3361	23.7938	2.26393	10.5099	7.77445e-26	1.09191e-22	0.333691	RNA5SP443	106481745	ENSG00000199953.1
97.4182	26.627	2.48098	10.7324	7.16863e-27	1.1052e-22	0.0301517			ENSG00000236046.1
14.7754	23.9984	2.26024	10.6176	2.46726e-26	1.39754e-22	0.0814047	LINC00208	83655	ENSG00000170983.3
15.2631	23.138	2.20696	10.4841	1.02226e-25	1.68614e-22	0.27732			ENSG00000266521.1
35.2863	25.1135	2.33776	10.7426	6.42226e-27	2.0847e-22	0.0139796	RNU1-44P	106480160	ENSG00000207182.1
10.6807	23.5389	2.28191	10.3154	6.00045e-25	2.53887e-22	1.06405			ENSG00000251373.1
16.093	24.3559	2.3077	10.5542	4.8565e-26	2.66492e-22	0.0814047			ENSG00000259815.1
13.5894	23.6351	2.27044	10.4099	2.2341e-25	3.5707e-22	0.27732			ENSG00000258767.1
11.2937	23.3666	2.27868	10.2544	1.13025e-24	4.19093e-22	1.18616	METTL5P3	100128865	ENSG00000250812.2
15.8596	23.5528	2.25827	10.4296	1.8165e-25	4.48544e-22	0.176759			ENSG00000223360.1
7.86995	23.1307	2.25828	10.2426	1.27769e-24	4.66585e-22	1.18616	LCE3E	353145	ENSG00000185966.3
19.3382	22.1407	2.11076	10.4894	9.66381e-26	4.8797e-22	0.0851383	OR4S2	219431	ENSG00000174982.2
12.3697	21.717	2.12282	10.2303	1.45099e-24	5.21137e-22	1.18804			ENSG00000273348.1
12.2891	23.7521	2.32873	10.1996	1.99173e-24	7.76868e-22	1.08585			ENSG00000258690.1
10.7235	21.2686	2.08833	10.1845	2.32514e-24	8.22814e-22	1.18804			ENSG00000267768.1
10.2993	23.4631	2.30346	10.186	2.2891e-24	8.35738e-22	1.14313			ENSG00000235239.1
11.7697	23.6884	2.32812	10.1749	2.56686e-24	8.96606e-22	1.18616			ENSG00000264434.2
37.3305	24.7605	2.34115	10.5762	3.84038e-26	1.13236e-21	0.0139507			ENSG00000200702.1
27.8425	24.8997	2.36351	10.5351	5.95435e-26	1.31038e-21	0.018558			ENSG00000203647.2
31.9497	25.0744	2.38083	10.5318	6.16574e-26	1.33559e-21	0.0187204	MIR4435-2	100616341	ENSG00000266139.2
12.2486	25.4409	2.51077	10.1327	3.95596e-24	1.33589e-21	1.18616	DEFB103B	55894	ENSG00000177243.3
31.4907	29.2711	2.77967	10.5304	6.25464e-26	1.33589e-21	0.0187204	H3P21	391765	ENSG00000250386.1
13.7918	23.8997	2.31721	10.314	6.09289e-25	1.3568e-21	0.178306			ENSG00000270708.1
34.7444	25.1537	2.39208	10.5154	7.33406e-26	1.57191e-21	0.018398			ENSG00000279240.1
19.1227	24.2623	2.3463	10.3407	4.61237e-25	1.6338e-21	0.110559			ENSG00000248990.1
55.9116	28.2986	2.69046	10.5181	7.12872e-26	2.0452e-21	0.0133947	RNU2-41P	106480215	ENSG00000222923.1
12.7999	21.6493	2.12029	10.2106	1.77847e-24	2.0452e-21	0.333691			ENSG00000253259.1
14.2698	23.779	2.31464	10.2733	9.29826e-25	2.0452e-21	0.176759			ENSG00000254084.1
284779	3.84918	0.382208	10.0709	7.43062e-24	2.22029e-21	1.26724	PCOLCE	5118	ENSG00000106333.12
39.7442	25.3969	2.41763	10.5049	8.2019e-26	2.22029e-21	0.0140506	RN7SL386P	106479364	ENSG00000273610.1
13.0907	21.6871	2.11428	10.2575	1.09525e-24	2.33082e-21	0.176759			ENSG00000207416.1
15.3938	23.3166	2.25817	10.3254	5.4077e-25	2.48252e-21	0.0814047	LOC100967223	100967223	ENSG00000236978.1
18.4406	22.4289	2.20217	10.1849	2.31674e-24	2.57771e-21	0.333691	LINC01892	105371969	ENSG00000265514.1
10.4424	23.5191	2.33893	10.0555	8.68584e-24	2.70122e-21	1.18616			ENSG00000275725.1
11.0261	23.4575	2.33614	10.0412	1.00495e-23	3.21824e-21	1.14313			ENSG00000277486.1
15.1907	23.8551	2.31648	10.298	7.1936e-25	3.21824e-21	0.0814047			ENSG00000283653.1
37.534	25.1049	2.40114	10.4554	1.38429e-25	3.70264e-21	0.0135294			ENSG00000279741.1
14.8114	23.9866	2.36962	10.1225	4.38849e-24	4.72928e-21	0.333691			ENSG00000254048.1
6.02129	22.6797	2.28604	9.92096	3.37511e-23	6.31039e-21	1.90957	OR4C11	219429	ENSG00000172188.4
7.71813	23.1053	2.31548	9.97862	1.8907e-23	6.31039e-21	1.06405	CEACAMP7	1095	ENSG00000227349.1
12.3669	23.7397	2.38147	9.96852	2.09324e-23	6.46295e-21	1.14313			ENSG00000227905.1
9.52442	23.3994	2.34706	9.96966	2.06935e-23	6.82191e-21	1.06405	LOC100128803	100128803	ENSG00000250020.1
21.7475	30	2.92397	10.26	1.06666e-24	7.17652e-21	0.0518191			ENSG00000257962.1
99.3117	26.453	2.54765	10.3833	2.95417e-25	7.92222e-21	0.0129219	RNA5SP403	106479012	ENSG00000200468.1
129287	3.73332	0.3775	9.88958	4.61947e-23	9.40607e-21	1.6916	EVA1B	55194	ENSG00000142694.6
9.80106	23.2654	2.34885	9.90502	3.95908e-23	1.14096e-20	1.18804			ENSG00000274879.1
10.1455	23.1651	2.34061	9.89707	4.2863e-23	1.37098e-20	1.06405			ENSG00000250543.1
13.8851	23.9245	2.37718	10.0642	7.95111e-24	1.52189e-20	0.176759	RN7SKP156	106480882	ENSG00000222240.1
24.4954	30	2.95485	10.1528	3.22021e-24	1.5543e-20	0.0696824			ENSG00000200131.1
14.9662	24.0112	2.37068	10.1284	4.13281e-24	1.69754e-20	0.0814047			ENSG00000232791.3
21.689	22.3751	2.20122	10.1649	2.84506e-24	1.82513e-20	0.0518191	RN7SKP226	106480903	ENSG00000201782.1
41.1144	25.4463	2.48856	10.2253	1.52756e-24	3.61891e-20	0.0139507	LOC101926953	101926953	ENSG00000242816.1
41.9184	25.4479	2.48916	10.2235	1.55655e-24	3.6664e-20	0.0139507			ENSG00000239823.2
35.8125	25.2498	2.47101	10.2184	1.64002e-24	3.81362e-20	0.0140506			ENSG00000223623.1
29.7021	24.9891	2.46048	10.1562	3.10926e-24	5.49031e-20	0.018398			ENSG00000225516.6
16.7195	24.0039	2.4169	9.93167	3.03129e-23	5.53981e-20	0.176759			ENSG00000230025.1
16.3362	24.1346	2.41604	9.9893	1.69772e-23	6.69913e-20	0.0814047	TTTY7	246122	ENSG00000147753.9
9.31719	23.3497	2.40936	9.69125	3.28494e-22	9.17911e-20	1.14313			ENSG00000277527.1
14.3093	23.7636	2.43063	9.77672	1.41731e-22	1.34918e-19	0.333691			ENSG00000279001.1
9.29662	23.2037	2.40909	9.63173	5.87307e-22	1.56163e-19	1.18804			ENSG00000279987.1
8.99466	21.5012	2.23782	9.60809	7.39041e-22	2.1382e-19	1.08585	EIF2AP3	100874395	ENSG00000270990.1
46.644	24.5057	2.44188	10.0356	1.06327e-23	2.50188e-19	0.0132785	RN7SL293P	106481835	ENSG00000242483.3
13.9978	23.743	2.43245	9.76094	1.6561e-22	2.88619e-19	0.178306	BTBD7P2	100420392	ENSG00000237618.1
15.9553	24.0845	2.48436	9.69445	3.18356e-22	2.94862e-19	0.333691			ENSG00000282946.1
8.41047	21.0972	2.2066	9.56092	1.16709e-21	3.02462e-19	1.18616	OR52N1	79473	ENSG00000181001.1
13.6704	23.9004	2.43445	9.81757	9.4596e-23	3.55306e-19	0.0814047			ENSG00000233645.1
15.6668	24.067	2.48444	9.68711	3.4208e-22	3.75155e-19	0.27732	OR5I1	10798	ENSG00000167825.3
30.6911	25.0218	2.51653	9.94297	2.70631e-23	4.4117e-19	0.018558			ENSG00000279354.1
22.6254	30	3.06254	9.7958	1.1736e-22	5.06834e-19	0.0696824	RN7SKP113	106480465	ENSG00000200761.1
10.1718	23.4273	2.46599	9.50013	2.09621e-21	5.48945e-19	1.14313	LOC100422188	100422188	ENSG00000249531.2
27.0451	24.785	2.49972	9.91513	3.57802e-23	5.69177e-19	0.0187204	RNU1-98P	106481622	ENSG00000239023.1
44.2649	25.5475	2.57298	9.92913	3.10948e-23	6.55629e-19	0.0140506			ENSG00000275681.1
12.6161	23.7752	2.4415	9.73795	2.07701e-22	7.51985e-19	0.0814047			ENSG00000282940.1
46.2943	25.5194	2.58048	9.88941	4.62768e-23	1.02188e-18	0.0132785	LOC100533728	100533728	ENSG00000274398.1
53272.8	4.21561	0.449737	9.3735	7.01668e-21	1.38017e-18	1.48308			ENSG00000259001.3
8.46734	22.1348	2.35759	9.38875	6.07192e-21	1.48338e-18	1.18804			ENSG00000232805.1
8.94018	23.2954	2.4815	9.38764	6.13616e-21	1.4915e-18	1.18804			ENSG00000249564.1
9.8949	21.9731	2.3439	9.37456	6.94632e-21	1.67994e-18	1.18804			ENSG00000276048.1
12.9748	23.8241	2.50773	9.50027	2.09348e-21	1.79356e-18	0.333691			ENSG00000250213.2
10.6978	23.5534	2.52815	9.31647	1.2028e-20	2.99311e-18	1.14313			ENSG00000258393.1
10.4199	23.5222	2.5318	9.29073	1.53235e-20	3.65087e-18	1.18804			ENSG00000277228.1
10.3985	22.8007	2.46357	9.25512	2.13982e-20	5.08114e-18	1.18616	KRTAP20-4	100151643	ENSG00000206105.2
15.8081	24.0679	2.54891	9.44242	3.64275e-21	5.77617e-18	0.176759			ENSG00000222210.1
182533	3.14233	0.341867	9.19169	3.86731e-20	6.33818e-18	1.70181	TSPAN4	7106	ENSG00000214063.10
24.7508	22.9928	2.40697	9.55261	1.2647e-21	6.77408e-18	0.0518191	RNU6-680P	106480601	ENSG00000207333.1
10.8732	21.5645	2.3397	9.21678	3.06161e-20	7.94766e-18	1.06405	LINC01609	101927487	ENSG00000253103.1
32.2639	25.1061	2.605	9.63764	5.54471e-22	8.18312e-18	0.0186259	RNU6-987P	106480002	ENSG00000207490.1
27.45	24.0297	2.49436	9.63361	5.76693e-22	8.47036e-18	0.0186259			ENSG00000259702.1
11.0634	26.0545	2.83559	9.18839	3.98748e-20	9.49742e-18	1.14313			ENSG00000200630.1
9.28148	23.3488	2.5431	9.18122	4.26251e-20	9.72241e-18	1.18804			ENSG00000237227.1
39.7492	25.4022	2.6384	9.62788	6.09764e-22	1.21554e-17	0.0135294	RNA5SP241	100873499	ENSG00000212628.1
12.7095	23.4185	2.50352	9.35426	8.41894e-21	1.26746e-17	0.178306			ENSG00000261815.1
11.6772	23.6838	2.58935	9.14662	5.87437e-20	1.31949e-17	1.18804			ENSG00000249357.3
54.0144	25.8212	2.68413	9.61992	6.58827e-22	1.31949e-17	0.0132785			ENSG00000259068.1
50761	3.50723	0.385629	9.09485	9.47187e-20	1.38948e-17	1.80448	PCOLCE-AS1	100129845	ENSG00000224729.5
11.2321	23.6059	2.58768	9.12244	7.34509e-20	1.63161e-17	1.18616	OR4C45	403257	ENSG00000260811.1
15.1336	23.9827	2.55353	9.392	5.88692e-21	1.89672e-17	0.0814047	RNA5SP335	106479007	ENSG00000200687.1
11.8458	23.5115	2.58323	9.10156	8.90408e-20	1.95986e-17	1.18616	RNU6-789P	106479915	ENSG00000252914.1
10.9226	23.5818	2.59306	9.09421	9.52751e-20	2.08755e-17	1.18616	LOC124900426	124900426	ENSG00000253042.1
10.7386	23.5456	2.59431	9.07587	1.12774e-19	2.45588e-17	1.18804	OR2Q1P	346524	ENSG00000273377.1
15.3271	24.0437	2.61691	9.18783	4.00849e-20	3.09389e-17	0.333691	YRDCP3	100861429	ENSG00000230859.1
15.9427	24.1298	2.61467	9.22862	2.74133e-20	3.94196e-17	0.178306	LINC00382	101927195	ENSG00000229175.1
10.2603	23.4784	2.60229	9.02218	1.84385e-19	4.42321e-17	1.06405			ENSG00000264811.1
13.3786	23.8551	2.56833	9.28817	1.56961e-20	4.89982e-17	0.0814047	RNA5SP386	100873641	ENSG00000272253.1
10500.4	3.53705	0.39587	8.93487	4.07642e-19	5.43328e-17	1.89815	PSME2P1	257093	ENSG00000238000.1
662504	3.28876	0.367126	8.95813	3.30245e-19	5.56462e-17	1.49485	IFNGR2	3460	ENSG00000159128.14
85496.1	3.47296	0.389326	8.92043	4.64482e-19	6.88586e-17	1.6916			ENSG00000271380.1
5892.73	3.31598	0.372533	8.90116	5.52646e-19	7.26948e-17	1.89815	H2AC20	8338	ENSG00000184260.5
16.817	22.3892	2.42269	9.24146	2.43162e-20	7.42575e-17	0.0814047			ENSG00000248176.1
7.44392	23.0511	2.57875	8.93888	3.9314e-19	7.99545e-17	1.21706	OR5F2P	81194	ENSG00000182365.4
12.2384	21.8493	2.44477	8.93719	3.99176e-19	8.28072e-17	1.18804	OR4M2	390538	ENSG00000274102.1
11.3251	21.8493	2.44963	8.91945	4.6862e-19	9.69492e-17	1.18616			ENSG00000272895.1
7.38761	22.9276	2.57786	8.89404	5.89291e-19	9.74835e-17	1.47708			ENSG00000226570.2
7.27256	23.0054	2.58195	8.91011	5.09831e-19	1.0411e-16	1.19148	LOC124900395	124900395	ENSG00000212565.1
33.0787	25.1381	2.69339	9.33327	1.02656e-20	1.33806e-16	0.0185874			ENSG00000228361.2
6.96184	22.954	2.58625	8.8754	6.96821e-19	1.41093e-16	1.19148	MIR4434	100616419	ENSG00000283204.1
12.7144	23.8585	2.64904	9.00648	2.12782e-19	1.53192e-16	0.333691			ENSG00000214684.2
107876	3.25762	0.369487	8.81661	1.17978e-18	1.56413e-16	1.80448	SDC1	6382	ENSG00000115884.10
592911	3.32001	0.375677	8.8374	9.79742e-19	1.74834e-16	1.33504	PPP1CA	5499	ENSG00000172531.14
14.239	22.4215	2.49479	8.98732	2.53331e-19	2.16726e-16	0.27732			ENSG00000228211.2
15.2851	22.3529	2.48872	8.98168	2.66655e-19	2.27183e-16	0.27732			ENSG00000235774.1
54881.2	3.93769	0.450712	8.73658	2.40271e-18	3.81198e-16	1.48308	RPPH1	85495	ENSG00000277209.1
12.4588	23.811	2.72286	8.74486	2.23301e-18	4.41144e-16	1.18616			ENSG00000253949.1
5.83723	22.7066	2.61661	8.67786	4.03281e-18	4.92865e-16	1.90957	MIR1272	100302184	ENSG00000221033.1
9.93905	23.4005	2.68385	8.71901	2.80635e-18	6.00701e-16	1.08585	SNORA70D	100379141	ENSG00000263666.1
19.8407	24.4197	2.69823	9.05026	1.42626e-19	6.37136e-16	0.0518191			ENSG00000206865.1
14036.4	4.04918	0.468088	8.65047	5.12883e-18	6.40765e-16	1.84539	RNU1-27P	26865	ENSG00000206596.1
7.15762	22.9231	2.6657	8.59929	8.02135e-18	9.64571e-16	1.90957			ENSG00000252719.1
13451.4	4.07883	0.475191	8.58356	9.19809e-18	1.13996e-15	1.84539	LOC124904613	124904613	ENSG00000273768.1
12666	3.25432	0.37987	8.56692	1.06286e-17	1.23774e-15	1.95612	PSME2P2	338099	ENSG00000225131.2
9.13644	23.3367	2.70581	8.62468	6.42748e-18	1.27575e-15	1.14313			ENSG00000232594.1
11.2471	23.6122	2.74236	8.61017	7.29534e-18	1.44229e-15	1.14313	OR2T2	401992	ENSG00000196240.3
8.1568	22.1064	2.56612	8.61469	7.01298e-18	1.45385e-15	1.08585	LOC100533667	100533667	ENSG00000250079.1
583934	3.39258	0.395959	8.568	1.05297e-17	1.57944e-15	1.49485			ENSG00000258232.2
12121.5	3.13857	0.368849	8.50908	1.75311e-17	2.12179e-15	1.84539	PRKAR1B-AS1	101926963	ENSG00000237181.1
175867	3.54207	0.417121	8.4917	2.03627e-17	2.51057e-15	1.80448			ENSG00000130489.13
13.1588	23.5967	2.71751	8.68321	3.84753e-18	2.55528e-15	0.333691			ENSG00000279171.1
34.2355	25.1657	2.79518	9.00326	2.19104e-19	2.60641e-15	0.018558	RNU2-62P	106480224	ENSG00000222800.1
11614.4	3.42646	0.403898	8.48348	2.18558e-17	2.66356e-15	1.80448	H4C12	8362	ENSG00000273542.1
6182.41	3.61072	0.425908	8.4777	2.29689e-17	2.69863e-15	1.86457	SNORA73A	6080	ENSG00000274266.1
14.903	22.7192	2.61968	8.6725	4.22726e-18	2.76462e-15	0.333691			ENSG00000257932.1
8.7228	21.825	2.56488	8.50917	1.75175e-17	3.57912e-15	1.06405	OR5B15P	81215	ENSG00000273408.1
4.78517e+06	3.17579	0.374578	8.47829	2.28522e-17	3.70724e-15	1.33504	TMSB10	9168	ENSG00000034510.5
569861	3.48083	0.410691	8.47556	2.33944e-17	4.18204e-15	1.20698	PSMA1	5682	ENSG00000129084.17
15.0802	23.7296	2.70224	8.78145	1.61374e-18	4.26111e-15	0.0814047	OR5T2	219464	ENSG00000181718.5
4051.58	3.77877	0.45004	8.39651	4.59957e-17	5.39742e-15	1.82491	EREG	2069	ENSG00000124882.3
18.7438	27.5118	3.17855	8.65545	4.90971e-18	5.87457e-15	0.178306			ENSG00000239311.1
18.0874	24.2822	2.77896	8.73785	2.37589e-18	6.20363e-15	0.0814047	TRBV16	28571	ENSG00000275243.1
11.069	21.8517	2.59333	8.42611	3.57336e-17	7.11168e-15	1.06405	LOC105372035	105372035	ENSG00000263382.1
20.0945	24.4437	2.80644	8.70985	3.04271e-18	7.54029e-15	0.0851383	RN7SKP51	106479117	ENSG00000222713.1
13328.8	2.84135	0.340382	8.34754	6.97022e-17	7.71915e-15	1.89815	EIF4A1P7	341784	ENSG00000235472.1
5.67382	22.6664	2.70461	8.38064	5.26414e-17	9.03131e-15	1.22077	OR4C50P	256190	ENSG00000237610.1
79.2423	26.3484	2.92898	8.99578	2.34563e-19	9.92593e-15	0.00493128			ENSG00000228082.1
7761.73	3.71712	0.446936	8.31689	9.02989e-17	1.0288e-14	1.82491	SNORA73B	26768	ENSG00000200087.1
12462.2	3.29442	0.396147	8.31616	9.0856e-17	1.04307e-14	1.80448	H4C11	8363	ENSG00000197238.4
18.1002	23.6178	2.77584	8.50832	1.76465e-17	1.09158e-14	0.333691			ENSG00000260976.1
107823	2.87646	0.346167	8.30946	9.61384e-17	1.12295e-14	1.76081	GPX7	2882	ENSG00000116157.5
23.3036	24.6323	2.83068	8.70191	3.26355e-18	1.29068e-14	0.0518191			ENSG00000223811.1
216032	3.21006	0.385319	8.33092	8.02193e-17	1.29266e-14	1.26724	S100A4	6275	ENSG00000196154.11
13.6961	23.906	2.79386	8.55661	1.16231e-17	1.338e-14	0.176759	NTAN1P1	100420389	ENSG00000270965.1
9.47708	21.7775	2.61313	8.33388	7.82332e-17	1.38761e-14	1.14313			ENSG00000230029.1
10799.4	4.00429	0.485163	8.25351	1.53809e-16	1.66662e-14	1.86457	RNU1-3	26869	ENSG00000207513.1
6.49404	22.86	2.75741	8.29038	1.1289e-16	1.90752e-14	1.19148			ENSG00000271307.3
10.6848	23.5514	2.83828	8.29779	1.0607e-16	1.95974e-14	1.08585			ENSG00000242293.1
13598.8	3.78895	0.461437	8.21121	2.18976e-16	2.37226e-14	1.84539			ENSG00000222328.1
62829.3	3.75135	0.455953	8.22749	1.91175e-16	2.49604e-14	1.52587			ENSG00000263934.4
6360.92	3.24796	0.395969	8.20257	2.35302e-16	2.58882e-14	1.80448			ENSG00000230630.3
10639	3.86245	0.47179	8.1868	2.68255e-16	2.71317e-14	1.95612	RNU1-1	26871	ENSG00000206652.1
8.99817	22.9868	2.78629	8.24999	1.58401e-16	2.73204e-14	1.14313	RNY3P14	106480316	ENSG00000207036.1
22.6377	24.2394	2.8342	8.55245	1.205e-17	2.78093e-14	0.0851383			ENSG00000235083.1
10.1411	23.4739	2.84983	8.23695	1.76659e-16	2.91168e-14	1.18804			ENSG00000232465.1
2.11268e+06	3.19717	0.388304	8.23368	1.81547e-16	3.10717e-14	1.14019	PPIB	5479	ENSG00000166794.4
11219.8	3.99153	0.488644	8.16859	3.12022e-16	3.1969e-14	1.89815	RNVU1-7	26864	ENSG00000206585.1
1.05134e+06	3.13034	0.383009	8.17304	3.00711e-16	4.03178e-14	1.44561	TAF10	6881	ENSG00000166337.9
62627.7	3.553	0.435237	8.16336	3.25829e-16	4.22048e-14	1.49128	CFD	1675	ENSG00000197766.7
34.548	25.1767	2.90421	8.66904	4.3577e-18	4.55987e-14	0.018398	RN7SKP232	106480905	ENSG00000222102.1
36.5676	25.254	2.90904	8.68124	3.91484e-18	5.34596e-14	0.0140506			ENSG00000200198.1
10.507	21.8589	2.67808	8.16215	3.29107e-16	5.79585e-14	1.08585	RNU4-41P	106481184	ENSG00000201296.1
2438.5	3.3878	0.419582	8.07422	6.79077e-16	6.91824e-14	1.86457	SNORD17	692086	ENSG00000212232.1
11.6222	23.6745	2.91054	8.13405	4.15188e-16	6.91824e-14	1.14313	LINC02480	105377652	ENSG00000251040.1
67234.5	3.10875	0.384981	8.07508	6.74341e-16	7.07526e-14	1.80448	TOR4A	54863	ENSG00000198113.2
366230	2.72569	0.335993	8.11234	4.96536e-16	7.76301e-14	1.20698	CHID1	66005	ENSG00000177830.17
112386	3.08583	0.383395	8.04869	8.36827e-16	8.93865e-14	1.76081	TLNRD1	59274	ENSG00000140406.3
9.13533	23.3017	2.87628	8.10132	5.43647e-16	9.38574e-14	1.08585	RNU6-681P	106481911	ENSG00000200882.1
30060.4	3.04505	0.378593	8.04309	8.76037e-16	9.61856e-14	1.70181	RARRES1	5918	ENSG00000118849.9
142927	2.78136	0.346413	8.02904	9.82399e-16	1.08162e-13	1.6916	CYTOR	112597	ENSG00000222041.10
49436.8	3.66232	0.457673	8.00203	1.22386e-15	1.10106e-13	2.06343	RMRP	6023	ENSG00000277027.1
453060	3.43861	0.426724	8.05816	7.745e-16	1.1309e-13	1.26724	OSTC	58505	ENSG00000198856.12
21.6592	24.4505	2.92929	8.34691	7.00742e-17	1.16903e-13	0.110559			ENSG00000235610.1
233311	2.93468	0.363983	8.06266	7.46513e-16	1.19876e-13	1.1449	EIF5AL1	143244	ENSG00000253626.3
8.66236	23.2559	2.88408	8.06353	7.41217e-16	1.25095e-13	1.08585	RNU6-1051P	106481932	ENSG00000202341.1
130188	2.72345	0.340413	8.00042	1.23997e-15	1.25526e-13	1.80448	IKBIP	121457	ENSG00000166130.14
136332	2.5566	0.319611	7.99908	1.25357e-15	1.26098e-13	1.80448	P3H1	64175	ENSG00000117385.15
6.7777	22.8583	2.84882	8.02379	1.02533e-15	1.26098e-13	1.47708	OR10G9	219870	ENSG00000236981.1
8.64968	23.2691	2.88937	8.05334	8.05624e-16	1.27518e-13	1.14313			ENSG00000278193.1
10.7864	23.5719	2.92964	8.04599	8.5554e-16	1.29889e-13	1.18804	KRTAP19-4	337971	ENSG00000186967.6
270567	3.41544	0.425566	8.02564	1.01002e-15	1.36028e-13	1.33504	MIR1282	100302254	ENSG00000221792.1
270147	2.9448	0.367141	8.0209	1.04975e-15	1.40935e-13	1.33504	SEC61B	10952	ENSG00000106803.9
49439.3	3.66249	0.457671	8.00244	1.2198e-15	1.46958e-13	1.48308			ENSG00000269900.3
18.1142	24.1584	2.89477	8.34553	7.08957e-17	1.55127e-13	0.0814047	RN7SKP253	106479208	ENSG00000252233.1
8.78062	23.0161	2.87831	7.99642	1.28092e-15	1.91755e-13	1.18616			ENSG00000253956.1
303037	2.67007	0.335168	7.96635	1.63436e-15	2.39699e-13	1.20698	ENO3	2027	ENSG00000108515.17
34300	2.76205	0.349482	7.90326	2.71699e-15	2.5715e-13	1.86457			ENSG00000280721.1
121731	3.51374	0.444446	7.9059	2.66013e-15	2.76659e-13	1.6916	RNA5-8SP10	109910384	ENSG00000277739.1
10.0043	23.464	2.94922	7.95602	1.77667e-15	2.86972e-13	1.08585	LINC01455	105616916	ENSG00000250888.1
4041.39	3.55408	0.450689	7.88589	3.12295e-15	2.8768e-13	1.89815			ENSG00000277947.1
11116.7	4.07462	0.516774	7.88473	3.15219e-15	2.89488e-13	1.89815	RNU1-28P	26866	ENSG00000206588.1
44462.5	3.13937	0.397529	7.8972	2.85229e-15	2.91277e-13	1.70181	LINC01503	100506119	ENSG00000233901.5
4780.07	3.39281	0.430427	7.88245	3.21034e-15	2.93041e-13	1.89815	RN7SKP80	106479130	ENSG00000202058.1
9978.04	3.9194	0.498025	7.86987	3.55006e-15	3.13498e-13	1.95612	RNVU1-18	26863	ENSG00000206737.1
10687	3.04313	0.386319	7.87726	3.34637e-15	3.19378e-13	1.80448	RPL10P6	285176	ENSG00000230076.1
124020	3.49561	0.443957	7.87375	3.44163e-15	3.27484e-13	1.80448	RNA5-8SN3	109910381	ENSG00000275215.1
4027.48	3.55469	0.451949	7.86524	3.68393e-15	3.45578e-13	1.82491	SNORD3D	780854	ENSG00000281000.1
242642	2.76967	0.349599	7.92241	2.32952e-15	3.47277e-13	1.1449	BCL7C	9274	ENSG00000099385.11
10216	3.06192	0.390045	7.85017	4.15472e-15	3.72473e-13	1.89815	PPP1R14B-AS1	105369340	ENSG00000256940.1
9.44504	23.3767	2.95786	7.90326	2.71707e-15	4.24543e-13	1.08585			ENSG00000251543.1
28.0093	24.9083	2.9683	8.39142	4.80322e-17	4.37138e-13	0.0185874			ENSG00000267678.1
6866.18	3.67593	0.46922	7.83412	4.72149e-15	4.41316e-13	1.80448			ENSG00000264940.4
122607	3.49204	0.446322	7.82403	5.11587e-15	4.56864e-13	1.88311	RNA5-8SN1	106632260	ENSG00000278189.1
27576.2	3.18752	0.407253	7.82689	5.0008e-15	4.64681e-13	1.80448	IL6	3569	ENSG00000136244.11
9.20832	23.351	2.96383	7.87865	3.30924e-15	4.66424e-13	1.18616			ENSG00000248432.1
15.9174	24.2365	2.98855	8.10977	5.07136e-16	4.78268e-13	0.176759	OR13Z1P	403228	ENSG00000226653.2
1.34065e+07	3.61394	0.460872	7.84152	4.45118e-15	4.94927e-13	1.49485	TPT1	7178	ENSG00000133112.16
93937.3	3.13536	0.400786	7.82302	5.15728e-15	5.02239e-13	1.70181			ENSG00000272821.1
10931.3	3.60682	0.462011	7.80677	5.86743e-15	5.25417e-13	1.84539			ENSG00000214248.2
180518	2.73196	0.349525	7.8162	5.44406e-15	5.30296e-13	1.6916			ENSG00000233328.3
11.4983	23.6586	3.01213	7.85446	4.015e-15	5.56142e-13	1.18616			ENSG00000207049.1
122087	3.45426	0.443103	7.79562	6.40952e-15	5.5763e-13	1.88311	RNA5-8SN2	109864281	ENSG00000278233.1
7.15222	21.4313	2.74074	7.81955	5.30114e-15	5.86298e-13	1.47708	OR4K15	81127	ENSG00000169488.5
8.92202	23.3091	2.97305	7.84012	4.50113e-15	6.41418e-13	1.14313			ENSG00000242545.1
6.61294	21.4382	2.75827	7.77234	7.70503e-15	6.55417e-13	1.90957	KRTAP20-3	337985	ENSG00000206104.2
13.6643	22.3649	2.79282	8.00801	1.16577e-15	6.8089e-13	0.27732	PDK1P2	100129843	ENSG00000233446.2
296249	3.32867	0.427156	7.79264	6.56244e-15	7.09066e-13	1.49485	RN7SK	125050	ENSG00000283293.1
5710.11	3.24169	0.418395	7.74791	9.34163e-15	8.33804e-13	1.80448			ENSG00000262202.4
153020	2.96793	0.383393	7.74122	9.84671e-15	8.38384e-13	1.88311	MRPL17	63875	ENSG00000158042.8
5.74549e+06	3.3707	0.432625	7.79128	6.63359e-15	8.38384e-13	1.26724			ENSG00000280800.1
41.937	25.4693	3.05335	8.34143	7.33957e-17	8.3852e-13	0.0139796	OR6C5P	390320	ENSG00000230307.1
296263	3.32868	0.427153	7.7927	6.55906e-15	8.631e-13	1.20698	RN7SK	125050	ENSG00000202198.1
5.74486e+06	3.36053	0.432742	7.76567	8.12117e-15	8.631e-13	1.49485			ENSG00000280614.1
10.9705	23.5825	3.02062	7.8072	5.84732e-15	8.7038e-13	1.06405			ENSG00000255309.1
5.76085e+06	3.35363	0.432536	7.7534	8.94643e-15	9.77487e-13	1.44561			ENSG00000281181.1
9.24777	23.0394	2.96284	7.77612	7.47803e-15	9.91453e-13	1.18804	RNVU1-33	106480178	ENSG00000200597.1
13407.7	3.70715	0.480649	7.7128	1.23088e-14	1.07148e-12	1.80448	RNU1-2	26870	ENSG00000207005.1
238288	3.22238	0.416533	7.73619	1.02442e-14	1.07352e-12	1.49485	MPG	4350	ENSG00000103152.11
10.5486	23.5022	3.03114	7.7536	8.93247e-15	1.22072e-12	1.14313			ENSG00000249486.1
10.6445	22.0004	2.83951	7.74796	9.33833e-15	1.22654e-12	1.18616	MARK2P12	100421565	ENSG00000229708.1
15.3279	24.0659	2.9786	8.07961	6.49724e-16	1.24009e-12	0.0814047	NFILZ	105372267	ENSG00000268480.1
554080	2.88705	0.373415	7.73148	1.06305e-14	1.36473e-12	1.20698	POLR2L	5441	ENSG00000177700.5
862143	3.08376	0.400096	7.70756	1.2825e-14	1.37096e-12	1.44561	ATP6V1C2	245973	ENSG00000143882.10
10.2686	23.5022	3.03721	7.73808	1.00932e-14	1.43254e-12	1.08585	OR2AD1P	79313	ENSG00000223677.1
8.38724	23.1268	2.98832	7.73908	1.00136e-14	1.44646e-12	1.06405	LINC02171	100133461	ENSG00000250632.1
29746.4	3.34999	0.437008	7.66575	1.77795e-14	1.46169e-12	1.86457	JCHAIN	3512	ENSG00000132465.10
387220	3.06062	0.396138	7.72615	1.10847e-14	1.51623e-12	1.11766			ENSG00000256206.2
134474	2.83188	0.369914	7.65552	1.92536e-14	1.73542e-12	1.6916	NTAN1	123803	ENSG00000157045.8
82797.1	2.73757	0.357802	7.65107	1.99313e-14	1.79173e-12	1.6916	RCN3	57333	ENSG00000142552.7
25.7722	24.7625	3.08115	8.03676	9.22438e-16	2.00768e-12	0.0696824	LINC01742	105376992	ENSG00000275852.1
3.82856e+06	3.2982	0.429105	7.68622	1.51545e-14	2.01044e-12	1.14019			ENSG00000281383.1
422223	2.98751	0.390726	7.64605	2.07249e-14	2.0916e-12	1.49485	PSME2	5721	ENSG00000100911.14
424677	2.88967	0.377562	7.65351	1.95567e-14	2.20413e-12	1.33504	DYNLT1	6993	ENSG00000146425.10
21811.4	2.38664	0.314072	7.59902	2.98382e-14	2.35906e-12	1.89815			ENSG00000255949.1
29258.9	-2.24239	0.294743	-7.60795	2.78477e-14	2.44926e-12	1.70181			ENSG00000271121.2
506013	3.07632	0.402502	7.64299	2.1223e-14	2.625e-12	1.20698	MYDGF	56005	ENSG00000074842.7
188041	3.06095	0.40162	7.6215	2.50738e-14	2.7965e-12	1.33504	LUM	4060	ENSG00000139329.4
341935	3.12027	0.40922	7.6249	2.4422e-14	3.00024e-12	1.20889	VAMP5	10791	ENSG00000168899.4
15295.5	3.19954	0.42324	7.55964	4.04197e-14	3.06585e-12	1.95288	GLT8D2	83468	ENSG00000120820.12
13526.8	3.69779	0.489946	7.54733	4.44261e-14	3.45795e-12	1.89815	RNU1-4	6060	ENSG00000207389.1
21.7565	23.0834	2.92489	7.89207	2.97207e-15	3.99613e-12	0.109599	LOC124900376	124900376	ENSG00000200652.1
644663	2.77211	0.367287	7.54753	4.43591e-14	4.36172e-12	1.49485			ENSG00000262831.1
5861.96	3.23544	0.430302	7.51901	5.5193e-14	4.48424e-12	1.80448			ENSG00000262074.6
225760	2.70205	0.358437	7.53841	4.75724e-14	5.2108e-12	1.33504	SLC2A4RG	56731	ENSG00000125520.13
211539	3.27712	0.435059	7.53259	4.97433e-14	5.4326e-12	1.33504	IGKC	3514	ENSG00000211592.8
533572	3.00899	0.398781	7.54546	4.5069e-14	5.4326e-12	1.20698	RPL10P9	389342	ENSG00000233913.7
29761.1	-2.23419	0.297243	-7.51639	5.63099e-14	5.8592e-12	1.39467	NUDT4B	440672	ENSG00000177144.6
8.56206	23.2517	3.08572	7.53528	4.87291e-14	6.17047e-12	1.14313			ENSG00000267085.1
273071	2.94479	0.392983	7.49344	6.70926e-14	6.48044e-12	1.49485	ROMO1	140823	ENSG00000125995.15
99858.9	2.68675	0.35812	7.50239	6.26627e-14	6.4906e-12	1.39045	LOXL1	4016	ENSG00000129038.15
4455.35	3.51675	0.470972	7.46699	8.20474e-14	6.53208e-12	1.80448	IGKJ1	28950	ENSG00000211597.2
8845.2	3.39235	0.455486	7.44776	9.49356e-14	7.16717e-12	1.89815	MCEMP1	199675	ENSG00000183019.7
16.1786	24.0605	3.12641	7.69588	1.40526e-14	7.24334e-12	0.27732			ENSG00000201458.1
11.2395	22.6287	3.01425	7.50725	6.03812e-14	7.92882e-12	1.08585	MIR6724-2	103504727	ENSG00000274060.1
15.37	23.9189	3.11625	7.67553	1.64736e-14	8.44895e-12	0.27732			ENSG00000260289.1
216.721	27.7686	3.61487	7.68177	1.569e-14	8.70884e-12	0.255611			ENSG00000238344.1
203407	3.05543	0.409071	7.4692	8.06857e-14	9.0111e-12	1.26724	CTSK	1513	ENSG00000143387.12
37654.6	2.57804	0.345776	7.45581	8.93176e-14	9.04132e-12	1.39467			ENSG00000279035.1
3.69235e+06	3.35508	0.451053	7.43832	1.01976e-13	9.9344e-12	1.44561			ENSG00000273149.1
17411.6	3.01075	0.406628	7.40417	1.31973e-13	1.00467e-11	1.84539			ENSG00000229083.1
9.68833	22.0145	2.95099	7.46004	8.6499e-14	1.02033e-11	1.18804	KRTAP6-2	337967	ENSG00000186930.4
124058	2.93911	0.397933	7.38594	1.51382e-13	1.12382e-11	1.88311			ENSG00000254641.1
263048	2.40708	0.323405	7.44292	9.84806e-14	1.13606e-11	1.20889	PPP1R14B	26472	ENSG00000173457.10
40.2365	25.3759	3.16846	8.00888	1.15757e-15	1.15616e-11	0.0139286	LOC124900555	124900555	ENSG00000200355.1
58.0421	25.9105	3.23201	8.01683	1.08505e-15	1.16533e-11	0.0129219	VN1R25P	100312782	ENSG00000224947.1
2.62934e+06	2.69383	0.361769	7.44628	9.60092e-14	1.16575e-11	1.14019	EIF4A1	1973	ENSG00000161960.14
11.4538	22.4578	3.01507	7.44852	9.4394e-14	1.22519e-11	1.06405	OR9G3P	81159	ENSG00000181325.7
572319	3.18128	0.428854	7.41811	1.18803e-13	1.22604e-11	1.33504	GTF3A	2971	ENSG00000122034.13
86227.6	2.50355	0.338964	7.38589	1.5144e-13	1.49697e-11	1.39045	GALE	2582	ENSG00000117308.14
98509.7	2.35664	0.320672	7.34906	1.99605e-13	1.55433e-11	1.76081			ENSG00000179967.11
25346.3	3.15131	0.428759	7.34983	1.98461e-13	1.59518e-11	1.70181	TRD-AS1	105370401	ENSG00000251002.7
159820	2.96426	0.403306	7.34989	1.98363e-13	1.60019e-11	1.6916	TMEM223	79064	ENSG00000168569.7
91148.6	3.02152	0.411378	7.34488	2.05948e-13	1.65743e-11	1.6916	SLC50A1	55974	ENSG00000169241.17
18.1071	24.1234	3.15877	7.63698	2.22374e-14	1.70861e-11	0.176759	OR8I2	120586	ENSG00000172154.9
317666	2.89739	0.3927	7.37812	1.60543e-13	1.79933e-11	1.20889	SELENOH	280636	ENSG00000211450.9
173724	-2.36061	0.322292	-7.32446	2.39857e-13	1.84129e-11	1.76081	TTLL7	79739	ENSG00000137941.16
57342.4	2.68498	0.36708	7.31442	2.58497e-13	1.93179e-11	1.80448	FOSL1	8061	ENSG00000175592.8
26234.7	2.81189	0.384931	7.30493	2.77421e-13	2.00167e-11	1.86457	TMSB4XP4	7118	ENSG00000223551.1
232746	2.80272	0.380368	7.36844	1.72639e-13	2.01914e-11	1.1449	CEBPB	1051	ENSG00000172216.5
1397.22	3.58871	0.491483	7.3018	2.83936e-13	2.01914e-11	1.88735	LOC124904135	124904135	ENSG00000278048.1
7.66781	22.9465	3.12163	7.35079	1.97032e-13	2.20916e-11	1.19148			ENSG00000251605.1
4282.39	2.62202	0.359579	7.2919	3.05611e-13	2.22556e-11	1.83017	MIR762	100313837	ENSG00000211591.1
14066.9	2.90916	0.399473	7.28251	3.27675e-13	2.22742e-11	1.95612	SNRPCP7	100310852	ENSG00000277952.1
25813.6	2.63796	0.361936	7.28847	3.13501e-13	2.25369e-11	1.84539			ENSG00000237883.1
237044	2.99083	0.406803	7.35204	1.952e-13	2.26226e-11	1.14202	EDEM2	55741	ENSG00000088298.12
166405	2.45848	0.337244	7.2899	3.10175e-13	2.40673e-11	1.70181	EIF4EBP1	1978	ENSG00000187840.4
9.20011	23.3329	3.18072	7.33572	2.20541e-13	2.4495e-11	1.18616			ENSG00000237767.1
12.273	30	4.09049	7.33408	2.23246e-13	2.75775e-11	1.06405	RN7SL519P	106479412	ENSG00000243075.3
1.54483e+06	2.89012	0.394901	7.3186	2.50565e-13	2.88188e-11	1.14019	TPM3	7170	ENSG00000143549.19
49236.4	2.6373	0.364637	7.23266	4.73612e-13	3.00311e-11	2.06343			ENSG00000262730.1
13036.1	3.8857	0.536352	7.24468	4.33477e-13	3.06637e-11	1.84539	RNU4-2	26834	ENSG00000202538.1
2.32085e+06	3.06173	0.42111	7.27063	3.57822e-13	3.22383e-11	1.44561	SERF2	10169	ENSG00000140264.19
69006.2	2.64903	0.366056	7.23668	4.59786e-13	3.39323e-11	1.76081	FKBP11	51303	ENSG00000134285.10
127260	2.99477	0.414556	7.22403	5.04674e-13	3.4747e-11	1.88311	DPM3	54344	ENSG00000179085.7
785503	2.96795	0.409333	7.25069	4.14639e-13	3.58817e-11	1.49485	AHCY	191	ENSG00000101444.12
8.66521	23.2663	3.19695	7.27766	3.39668e-13	3.69599e-11	1.18616	MRPS31P1	351449	ENSG00000275256.1
221403	2.68774	0.370304	7.25821	3.92255e-13	3.78366e-11	1.33504	PLAUR	5329	ENSG00000011422.11
8.6757	23.2676	3.19711	7.27771	3.3954e-13	3.81644e-11	1.14313	LOC124906140	124906140	ENSG00000272025.1
223340	2.95396	0.407194	7.25444	4.03321e-13	3.87295e-11	1.33504	FSCN3	29999	ENSG00000106328.9
324472	2.92167	0.402522	7.25841	3.9166e-13	3.95334e-11	1.26724	FBLN1	2192	ENSG00000077942.18
125478	2.42013	0.335944	7.20397	5.8486e-13	4.2392e-11	1.76081	RGS19	10287	ENSG00000171700.13
965548	2.97057	0.41095	7.22855	4.88175e-13	4.90559e-11	1.26724			ENSG00000251357.4
2.47881e+06	2.67709	0.369813	7.23903	4.51894e-13	5.03578e-11	1.14019			ENSG00000277957.1
45591.7	3.2018	0.446323	7.17372	7.29858e-13	5.1278e-11	1.80448			ENSG00000211829.8
768117	2.9631	0.412282	7.18707	6.6196e-13	5.79247e-11	1.44561	PRMT1	3276	ENSG00000126457.21
75085.9	3.04426	0.426627	7.13565	9.63338e-13	6.7383e-11	1.80448	MRC1	4360	ENSG00000260314.2
305066	2.46559	0.344597	7.15499	8.36808e-13	7.0501e-11	1.49485	BAX	581	ENSG00000087088.19
286925	2.91123	0.405592	7.17774	7.08727e-13	7.36269e-11	1.20698	RNF181	51255	ENSG00000168894.9
6510.03	3.10983	0.436889	7.11812	1.09407e-12	7.36269e-11	1.86457	IGLV1-51	28820	ENSG00000211644.2
1803.15	2.38325	0.334849	7.1174	1.09982e-12	7.37986e-11	1.86457	H1-4	3008	ENSG00000168298.6
30295.2	2.68623	0.37756	7.11471	1.12152e-12	7.50905e-11	1.86457	SOCS1	8651	ENSG00000185338.4
13.807	23.9222	3.24639	7.36888	1.72061e-13	7.72878e-11	0.27732	LOC124903615	124903615	ENSG00000239197.1
66756.6	2.99508	0.420528	7.12218	1.06234e-12	7.75918e-11	1.70181	ANPEP	290	ENSG00000166825.13
1.58305e+06	2.92469	0.408536	7.15897	8.12841e-13	7.95549e-11	1.26724	MIF	4282	ENSG00000240972.1
190276	2.50039	0.350085	7.14224	9.18228e-13	8.51206e-11	1.33504	EIF4A1P10	100421533	ENSG00000229132.2
66924.9	2.91032	0.408913	7.11721	1.10134e-12	8.91337e-11	1.52587	SLA2	84174	ENSG00000101082.13
531911	2.74484	0.385563	7.11904	1.08681e-12	8.93974e-11	1.49485	AP2S1	1175	ENSG00000042753.11
801303	2.81635	0.395597	7.11923	1.08534e-12	8.93974e-11	1.49485	ILK	3611	ENSG00000166333.13
754818	2.91366	0.408488	7.1328	9.83475e-13	9.03864e-11	1.33504	SSR4	6748	ENSG00000180879.13
26.9961	24.8526	3.22931	7.69597	1.40425e-14	9.23063e-11	0.0186259	PDLIM1P3	100419427	ENSG00000264172.1
6643.26	2.89194	0.408021	7.08771	1.36352e-12	9.23176e-11	1.80448	S1PR4	8698	ENSG00000125910.5
8549.32	2.97558	0.419934	7.08582	1.38221e-12	9.23384e-11	1.82491			ENSG00000265185.5
26178.7	2.9139	0.411409	7.08274	1.41335e-12	9.3172e-11	1.84539	CLMP	79827	ENSG00000166250.11
165573	2.84447	0.401	7.09344	1.30819e-12	9.33169e-11	1.70181			ENSG00000254732.1
1.14821e+06	3.07751	0.431895	7.12559	1.03633e-12	9.40333e-11	1.33504	CTSL	1514	ENSG00000135047.14
20193.9	2.89951	0.409558	7.07961	1.44556e-12	9.68376e-11	1.80448	IGHG4	3503	ENSG00000211892.3
199940	3.01253	0.421904	7.14033	9.31075e-13	9.80981e-11	1.1449	GNG11	2791	ENSG00000127920.5
1323.11	3.46833	0.49036	7.07303	1.5159e-12	1.01122e-10	1.80448	LOC124904135	124904135	ENSG00000278591.1
6.88647	30	4.21353	7.11991	1.07994e-12	1.06262e-10	1.22077	MIR548AW	100846992	ENSG00000263816.1
10.242	30	4.21348	7.12	1.07927e-12	1.13172e-10	1.14313			ENSG00000231750.3
5452.72	-2.65731	0.376687	-7.05444	1.73298e-12	1.13592e-10	1.82491	DCTN1-AS1	100189589	ENSG00000237737.5
16.6881	23.0523	3.12892	7.36751	1.7385e-13	1.16385e-10	0.178306			ENSG00000227680.1
9.53078	23.3935	3.28643	7.11819	1.09353e-12	1.19961e-10	1.08585			ENSG00000277217.1
232895	-2.65297	0.37508	-7.07307	1.51541e-12	1.20506e-10	1.49485	ZBTB47	92999	ENSG00000114853.13
26276.9	2.44613	0.34773	7.03456	1.99888e-12	1.28491e-10	1.84539	CRABP2	1382	ENSG00000143320.8
43364.9	3.11571	0.444079	7.01612	2.28116e-12	1.3087e-10	2.06343	IGLC3	3539	ENSG00000211679.2
58933	2.76337	0.39322	7.02753	2.10227e-12	1.3763e-10	1.80448			ENSG00000250917.1
168185	-2.70024	0.383803	-7.03547	1.98597e-12	1.38406e-10	1.6916	DIP2C	22982	ENSG00000151240.16
425018	2.98894	0.423126	7.06396	1.61822e-12	1.42602e-10	1.33504	ATP5MF-PTCD1	100526740	ENSG00000248919.7
188593	2.70498	0.383865	7.04669	1.8322e-12	1.43903e-10	1.49485	TMEM179B	374395	ENSG00000185475.9
16.0926	24.0639	3.27999	7.33658	2.19115e-13	1.43982e-10	0.178306	PSMA5P1	117751738	ENSG00000235136.1
5.82422	22.713	3.21156	7.07227	1.52419e-12	1.46433e-10	1.21706	MIR147A	406939	ENSG00000207814.1
1.60972e+06	2.77383	0.391798	7.07976	1.44405e-12	1.47784e-10	1.14019	RPL18AP3	390354	ENSG00000213442.5
526546	2.70328	0.382458	7.06816	1.57001e-12	1.51476e-10	1.20698	TUBB6	84617	ENSG00000176014.12
14.8783	24.0228	3.27943	7.3253	2.38372e-13	1.56722e-10	0.176759			ENSG00000243296.1
7.18042	23.0062	3.25865	7.06005	1.66442e-12	1.58126e-10	1.22077	GJE1	100126572	ENSG00000203733.5
8910.7	2.71402	0.388061	6.99381	2.67514e-12	1.66059e-10	1.86457	CDC42EP5	148170	ENSG00000167617.2
47.4327	25.63	3.3482	7.65486	1.93524e-14	1.68079e-10	0.0132995	OR6C7P	390322	ENSG00000257757.1
272321	2.87441	0.408528	7.03602	1.97815e-12	1.79945e-10	1.26724	CRELD2	79174	ENSG00000184164.14
13.044	23.4054	3.24208	7.21925	5.22766e-13	1.8023e-10	0.333691	RNA5SP88	100873321	ENSG00000202430.1
1283.04	3.64845	0.522319	6.9851	2.8466e-12	1.8112e-10	1.80448	LOC124904135	124904135	ENSG00000274432.1
7.98647	21.882	3.10704	7.04272	1.88523e-12	1.82114e-10	1.18616			ENSG00000248766.2
386115	2.70007	0.383614	7.03852	1.94293e-12	1.84081e-10	1.20698	KRTCAP2	200185	ENSG00000163463.11
1.57118e+06	2.55567	0.364457	7.01226	2.34502e-12	1.85131e-10	1.44561	SNX22	79856	ENSG00000157734.13
608973	2.84736	0.405043	7.02977	2.0688e-12	1.85942e-10	1.26724	ATP6V1F	9296	ENSG00000128524.4
2.9823e+06	3.02067	0.429735	7.02914	2.07813e-12	1.86409e-10	1.26724	RPS5	6193	ENSG00000083845.8
447624	2.81386	0.400047	7.03382	2.00951e-12	1.88878e-10	1.20698	PHPT1	29085	ENSG00000054148.17
185544	2.88069	0.410528	7.01703	2.26636e-12	1.92204e-10	1.33504	COA8	84334	ENSG00000256053.7
9.349	23.1452	3.29246	7.02978	2.06862e-12	1.97065e-10	1.18616	OR8H3	390152	ENSG00000181761.5
7.23698	22.8916	3.25878	7.02458	2.14709e-12	1.98348e-10	1.22077	OR5J7P	403276	ENSG00000255217.1
147187	2.56185	0.367913	6.9632	3.32622e-12	1.98808e-10	1.88311	TSPAN9	10867	ENSG00000011105.11
1.09256e+06	2.40263	0.342403	7.01698	2.2671e-12	2.00963e-10	1.26724	RPL27A	6157	ENSG00000166441.12
26904.1	-2.1206	0.304628	-6.96127	3.37215e-12	2.02759e-10	1.86457	WDPCP	51057	ENSG00000143951.15
1.04631e+06	2.45675	0.351245	6.99443	2.66347e-12	2.06156e-10	1.44561	EIF5A	1984	ENSG00000132507.17
1939.6	2.68743	0.385904	6.964	3.30746e-12	2.11736e-10	1.74442	C11orf91	100131378	ENSG00000205177.6
720736	2.13474	0.304841	7.00282	2.50865e-12	2.20641e-10	1.26724	SERPINH1	871	ENSG00000149257.13
20.3613	24.4606	3.33458	7.33544	2.20994e-13	2.24301e-10	0.109599	RNA5SP272	100873525	ENSG00000251904.1
139970	2.39152	0.343913	6.95384	3.55469e-12	2.31901e-10	1.70181	PLPP5	84513	ENSG00000147535.16
4.54347e+06	2.80393	0.400115	7.00782	2.42066e-12	2.35248e-10	1.14019	IGFBP7	3490	ENSG00000163453.11
32652.6	2.76104	0.397887	6.93925	3.94181e-12	2.36231e-10	1.84539	PRF1	5551	ENSG00000180644.6
1335.1	3.41281	0.491295	6.94656	3.74312e-12	2.3685e-10	1.74442	LOC124904135	124904135	ENSG00000275219.1
616102	2.68113	0.383566	6.99	2.74884e-12	2.38971e-10	1.26724	COX8A	1351	ENSG00000176340.3
255885	2.59249	0.372358	6.96236	3.34629e-12	2.46142e-10	1.49485			ENSG00000250186.3
109355	2.42638	0.350177	6.92902	4.23773e-12	2.46969e-10	1.88311	RAB32	10981	ENSG00000118508.4
220409	2.88297	0.414503	6.95525	3.5194e-12	2.57738e-10	1.49485	VAMP8	8673	ENSG00000118640.10
18357.4	2.52187	0.364231	6.92383	4.3958e-12	2.57738e-10	1.86457	ALDH1A2	8854	ENSG00000128918.14
6583.89	2.78509	0.402103	6.9263	4.31978e-12	2.58292e-10	1.82491	CDK6-AS1	101927497	ENSG00000237819.5
14.5358	22.2997	3.10257	7.18748	6.59965e-13	2.59181e-10	0.27732			ENSG00000232227.5
12796.1	2.4377	0.352468	6.91608	4.64316e-12	2.65901e-10	1.89815			ENSG00000231313.2
94145.8	2.66094	0.382379	6.95892	3.42899e-12	2.6756e-10	1.39045	HAUS1	115106	ENSG00000152240.12
15.9997	22.9704	3.12746	7.34477	2.06118e-13	2.74192e-10	0.0814047			ENSG00000279913.1
994589	2.57328	0.370569	6.94412	3.80815e-12	2.84727e-10	1.44561	SURF4	6836	ENSG00000148248.13
17075.3	2.49939	0.362339	6.89792	5.27677e-12	2.91499e-10	1.95288	SPINT1	6692	ENSG00000166145.14
384923	3.24025	0.464578	6.97462	3.06707e-12	2.9549e-10	1.11766	GSTO1	9446	ENSG00000148834.12
104519	2.16946	0.31382	6.91307	4.74276e-12	3.01332e-10	1.6916	RAD9A	5883	ENSG00000172613.7
3419.87	2.84433	0.412266	6.89926	5.22724e-12	3.0639e-10	1.83017			ENSG00000220924.4
10507.6	3.17243	0.460173	6.89399	5.42498e-12	3.14767e-10	1.84539	LRRC8E	80131	ENSG00000171017.10
25.0188	24.7443	3.36942	7.34377	2.07661e-13	3.18492e-10	0.0696824			ENSG00000253339.1
67567.7	2.51177	0.363941	6.9016	5.14215e-12	3.22322e-10	1.70181	SLC25A19	60386	ENSG00000125454.11
19183.2	2.54808	0.370377	6.87969	5.99819e-12	3.42425e-10	1.86457	DOK2	9046	ENSG00000147443.12
11208.7	2.89198	0.420093	6.88413	5.81404e-12	3.42425e-10	1.80448	RPLP0P2	113157	ENSG00000243742.5
175180	2.66776	0.387678	6.88137	5.92791e-12	3.48484e-10	1.80448			ENSG00000256514.1
30.6958	26.9703	3.59297	7.50641	6.07718e-14	3.49752e-10	0.018398	ACE2-DT	104798195	ENSG00000225833.1
110245	2.31467	0.336219	6.88443	5.80189e-12	3.60314e-10	1.70181	NT5C	30833	ENSG00000125458.6
8.07697	23.1691	3.34275	6.93115	4.17427e-12	3.71245e-10	1.18616	IGLV3-15	28800	ENSG00000253786.1
10743.4	2.56678	0.373866	6.86552	6.62483e-12	3.78014e-10	1.84539	SH2D2A	9047	ENSG00000027869.11
4442.05	2.7169	0.39578	6.86467	6.66474e-12	3.88199e-10	1.80448	TNFRSF10A-DT	389641	ENSG00000246582.2
177990	2.93877	0.428159	6.86375	6.70777e-12	3.89274e-10	1.80448	ALG5	29880	ENSG00000120697.8
412472	2.8742	0.414636	6.93187	4.15308e-12	3.89274e-10	1.11766	TMED3	23423	ENSG00000166557.12
122182	2.43887	0.355702	6.85649	7.05706e-12	3.91726e-10	1.88311	SERTAD1	29950	ENSG00000197019.4
507570	3.017	0.438047	6.88738	5.68277e-12	3.96648e-10	1.49485	RAB5IF	55969	ENSG00000101084.16
5484.67	2.64804	0.386346	6.85406	7.17855e-12	4.0968e-10	1.82491			ENSG00000282988.1
24416.7	2.21487	0.323348	6.8498	7.39516e-12	4.12314e-10	1.86457	MFAP2	4237	ENSG00000117122.13
21316.7	3.02161	0.441433	6.845	7.64777e-12	4.18095e-10	1.89815	IGHA2	3494	ENSG00000211890.3
6.36536	22.8211	3.30402	6.90707	4.94753e-12	4.21073e-10	1.21706	OR10G6	79490	ENSG00000198674.3
2.22605e+06	2.48692	0.361686	6.87592	6.15906e-12	4.26005e-10	1.49485	PFN1	5216	ENSG00000108518.7
43171.5	2.19953	0.319882	6.87606	6.15305e-12	4.2819e-10	1.48308	CBR3	874	ENSG00000159231.5
2979.78	2.87534	0.420427	6.83911	7.96878e-12	4.32505e-10	1.89815			ENSG00000213082.3
426026	2.57025	0.373488	6.88176	5.91178e-12	4.55375e-10	1.33504	ZNHIT1	10467	ENSG00000106400.11
103822	3.05761	0.445486	6.86355	6.71713e-12	4.95901e-10	1.39045	IGHA1	3493	ENSG00000211895.4
8914.76	-2.79781	0.410111	-6.82206	8.97417e-12	5.09601e-10	1.80448	ACVR1C	130399	ENSG00000123612.15
415687	2.9903	0.435522	6.866	6.6025e-12	5.32916e-10	1.26724	TGIF2-RAB5IF	100527943	ENSG00000259399.1
2000.88	2.45285	0.359926	6.81488	9.43408e-12	5.56133e-10	1.73203	SNORA57	692158	ENSG00000206597.1
13647.5	3.01782	0.443615	6.8028	1.02605e-11	5.66682e-10	1.84539	MCTP2	55784	ENSG00000140563.14
479695	2.43073	0.353597	6.8743	6.2295e-12	5.67061e-10	1.11766	ARPC1B	10095	ENSG00000130429.12
7387.04	-2.44004	0.359068	-6.79549	1.07944e-11	5.94047e-10	1.84539			ENSG00000272923.1
26626	-2.44235	0.359601	-6.79184	1.10713e-11	6.07472e-10	1.84539	CPEB3	22849	ENSG00000107864.14
141511	2.23402	0.328604	6.79852	1.05697e-11	6.07472e-10	1.76081	MRPL12	6182	ENSG00000262814.7
6894.89	3.31897	0.489348	6.78243	1.18175e-11	6.61575e-10	1.80448	MFAP5	8076	ENSG00000197614.10
5513.55	2.70245	0.39898	6.77338	1.25807e-11	7.03061e-10	1.80448	TMEM150B	284417	ENSG00000180061.9
14796	2.70648	0.399835	6.76898	1.29691e-11	7.06203e-10	1.84539	WNK4	65266	ENSG00000126562.16
59742.9	2.5492	0.374885	6.79994	1.04666e-11	7.06203e-10	1.49128	MIR762HG	101928736	ENSG00000260083.1
1.50831e+06	2.41682	0.35425	6.82235	8.95642e-12	7.0896e-10	1.26724	GNB2	2783	ENSG00000172354.9
635884	2.48405	0.365186	6.80215	1.03071e-11	7.1304e-10	1.44561	AUP1	550	ENSG00000115307.16
141538	2.3104	0.34084	6.77854	1.21395e-11	7.1304e-10	1.70181			ENSG00000262660.1
65023.4	2.22564	0.329019	6.76445	1.33813e-11	7.39966e-10	1.80448	UQCC3	790955	ENSG00000204922.4
97097.9	2.46237	0.362127	6.79972	1.04821e-11	7.50936e-10	1.39045	PPP1R35	221908	ENSG00000160813.6
403121	2.68683	0.394627	6.80853	9.86025e-12	7.73717e-10	1.26724	POLR2G	5436	ENSG00000168002.11
450.597	3.58274	0.524868	6.82598	8.73245e-12	7.75419e-10	1.11789			ENSG00000227440.1
11429.9	2.96117	0.438915	6.74657	1.51384e-11	8.3133e-10	1.80448	LMO7-AS1	101927155	ENSG00000261105.5
968522	2.22146	0.326861	6.79635	1.07306e-11	8.37642e-10	1.26724	KDELR2	11014	ENSG00000136240.9
3.53068e+06	2.62208	0.384988	6.81081	9.70495e-12	8.40538e-10	1.14019	MYL6	4637	ENSG00000092841.18
1.39855e+06	2.88893	0.426637	6.77139	1.27553e-11	8.69827e-10	1.44561	GUK1	2987	ENSG00000143774.16
67666.1	2.53243	0.375736	6.73993	1.58464e-11	8.85654e-10	1.76081	CKS1B	1163	ENSG00000173207.12
14084.7	2.81957	0.418812	6.73231	1.66994e-11	9.0816e-10	1.80448			ENSG00000200488.1
351611	2.63775	0.388462	6.79025	1.11943e-11	9.0816e-10	1.20889			ENSG00000273088.1
251153	-2.19644	0.325058	-6.75706	1.40822e-11	9.22325e-10	1.49485	ZMYND11	10771	ENSG00000015171.18
24081.2	-3.01906	0.449598	-6.71503	1.88032e-11	1.01847e-09	1.80448	ARHGAP36	158763	ENSG00000147256.10
6676.98	2.02313	0.301851	6.70239	2.05031e-11	1.09623e-09	1.82491	PSMC1P5	106480732	ENSG00000250273.1
685493	2.77799	0.412789	6.7298	1.69897e-11	1.10706e-09	1.49485	SHC1	6464	ENSG00000160691.18
1277.72	3.31096	0.494321	6.698	2.1129e-11	1.1386e-09	1.80448	LOC124904135	124904135	ENSG00000276596.1
8777.65	2.86213	0.427963	6.6878	2.26558e-11	1.15474e-09	1.89815	IL11	3589	ENSG00000095752.6
435442	2.3524	0.348666	6.74687	1.51069e-11	1.15474e-09	1.26724	TMEM165	55858	ENSG00000134851.12
292734	2.41761	0.359612	6.72282	1.7824e-11	1.15474e-09	1.49485	ADPGK	83440	ENSG00000159322.17
504156	2.73189	0.404953	6.74617	1.51794e-11	1.15689e-09	1.26724	IGFBP7-AS1	255130	ENSG00000245067.6
126019	2.69039	0.401636	6.69857	2.10472e-11	1.19247e-09	1.70181	EMC6	83460	ENSG00000127774.6
234614	2.91847	0.433647	6.73006	1.69599e-11	1.22158e-09	1.33504	RRAS	6237	ENSG00000126458.3
211617	-2.35027	0.350082	-6.71349	1.90027e-11	1.22158e-09	1.49485	USP54	159195	ENSG00000166348.18
30.7791	25.0404	3.42087	7.31989	2.48181e-13	1.27183e-09	0.0187204	RN7SKP206	106479187	ENSG00000222755.1
1.0458e+06	2.88406	0.429129	6.72074	1.80806e-11	1.29708e-09	1.33504	PSMA7	5688	ENSG00000101182.14
425359	2.88822	0.430291	6.71224	1.91659e-11	1.37263e-09	1.33504			ENSG00000258653.3
1.67747e+06	-2.29974	0.343574	-6.69357	2.17786e-11	1.39069e-09	1.49485	SCD	6319	ENSG00000099194.5
150474	2.61812	0.392449	6.67124	2.53644e-11	1.42889e-09	1.6916	MRPS12	6183	ENSG00000128626.11
464064	2.76706	0.411495	6.72442	1.76296e-11	1.50066e-09	1.11766	ANAPC11	51529	ENSG00000141552.17
544525	2.56673	0.382524	6.70998	1.94652e-11	1.53174e-09	1.20698	SEC11A	23478	ENSG00000140612.13
484918	2.80116	0.416803	6.72058	1.81002e-11	1.53561e-09	1.11766	PSMB5	5693	ENSG00000100804.18
50746.9	2.717	0.408578	6.64988	2.93327e-11	1.53881e-09	1.80448			ENSG00000229047.1
17.9599	24.2866	3.47925	6.98041	2.94324e-12	1.55743e-09	0.178306			ENSG00000200475.1
13.532	23.8877	3.42143	6.98179	2.9144e-12	1.55743e-09	0.176759			ENSG00000252266.1
236572	2.78483	0.417236	6.67448	2.48107e-11	1.56342e-09	1.49485	NAA38	84316	ENSG00000183011.13
42.9896	25.4934	3.47877	7.3283	2.33088e-13	1.57373e-09	0.0139286			ENSG00000232658.1
64689.3	2.73327	0.410813	6.65333	2.86539e-11	1.5808e-09	1.70181	IGHG2	3501	ENSG00000211893.3
472441	2.42528	0.363534	6.6714	2.53382e-11	1.58881e-09	1.49485			ENSG00000267458.1
14522	3.04611	0.459009	6.63626	3.21734e-11	1.61257e-09	1.86457	MME	4311	ENSG00000196549.10
124469	2.78406	0.41862	6.65056	2.91975e-11	1.61257e-09	1.6916	CCNQ	92002	ENSG00000262919.7
2.94527e+06	2.38966	0.35724	6.68924	2.24331e-11	1.65117e-09	1.26724	TIMP1	7076	ENSG00000102265.11
17.4858	24.2531	3.48002	6.96925	3.1863e-12	1.67865e-09	0.176759			ENSG00000278569.1
185502	2.4684	0.371918	6.63694	3.20259e-11	1.76016e-09	1.6916	MRPS15	64960	ENSG00000116898.11
126310	-2.10032	0.316533	-6.63541	3.23611e-11	1.77569e-09	1.6916	CLCN4	1183	ENSG00000073464.11
52843.4	2.63194	0.397066	6.62846	3.39204e-11	1.78231e-09	1.76081	KDELR3	11015	ENSG00000100196.10
1.17987e+06	2.81972	0.421332	6.69238	2.19567e-11	1.78231e-09	1.14019	SH3BGRL3	83442	ENSG00000142669.14
48316	2.55495	0.385712	6.62398	3.49664e-11	1.8343e-09	1.76081	HK3	3101	ENSG00000160883.10
17467.4	-2.60977	0.394602	-6.61369	3.74852e-11	1.85401e-09	1.86457	KCTD16	57528	ENSG00000183775.10
2580.31	2.61435	0.397092	6.58375	4.58737e-11	1.91043e-09	2.21086	H3C4	8351	ENSG00000197409.7
2137.53	3.17258	0.479269	6.61962	3.60133e-11	1.91135e-09	1.73203			ENSG00000263464.2
1.43611e+06	2.70424	0.405889	6.66252	2.69173e-11	1.94942e-09	1.26724	ARPC2	10109	ENSG00000163466.15
154522	2.62945	0.397371	6.6171	3.66312e-11	1.98423e-09	1.6916	TRIAP1	51499	ENSG00000170855.3
442172	2.50059	0.374814	6.67155	2.53116e-11	2.07182e-09	1.11766	BUD31	8896	ENSG00000106245.9
8714.04	2.39086	0.362555	6.59449	4.26725e-11	2.09034e-09	1.86457	EPS8L1	54869	ENSG00000131037.14
68911.4	2.67188	0.403881	6.61551	3.70279e-11	2.21291e-09	1.52587	ZNF511	118472	ENSG00000198546.14
7.9787	23.155	3.48348	6.64711	2.98903e-11	2.2943e-09	1.18616			ENSG00000279002.1
2888.46	2.64858	0.402862	6.57441	4.88463e-11	2.33923e-09	1.89815	MZB1	51237	ENSG00000170476.15
80943.6	2.8536	0.43308	6.58908	4.42546e-11	2.37264e-09	1.6916	IGFBP6	3489	ENSG00000167779.7
19.56	24.3908	3.49241	6.98396	2.86978e-12	2.37264e-09	0.109599	LOC100420790	100420790	ENSG00000271166.1
33246.5	2.59975	0.395766	6.5689	5.06879e-11	2.45941e-09	1.86457			ENSG00000279753.1
137805	2.49927	0.380023	6.57662	4.81253e-11	2.55434e-09	1.70181	TMEM134	80194	ENSG00000172663.8
7.93467	23.138	3.48464	6.64	3.13675e-11	2.6052e-09	1.08585			ENSG00000250587.2
41862.8	2.54576	0.387574	6.56845	5.08425e-11	2.69006e-09	1.70181	IL27RA	9466	ENSG00000104998.3
33541.9	2.24493	0.341897	6.56611	5.16464e-11	2.7283e-09	1.70181			ENSG00000263218.2
101598	2.75522	0.419574	6.56671	5.14392e-11	2.72948e-09	1.6916	TMEM256	254863	ENSG00000205544.3
350291	2.46156	0.374049	6.58084	4.67806e-11	2.8046e-09	1.49485	TRAPPC1	58485	ENSG00000170043.11
229466	2.57638	0.390754	6.59334	4.3003e-11	2.8822e-09	1.33504	POLD4	57804	ENSG00000175482.8
85619.4	-1.89673	0.289681	-6.54766	5.84443e-11	2.89356e-09	1.80448	MIGA1	374986	ENSG00000180488.14
112521	2.46542	0.376138	6.55456	5.58077e-11	2.9428e-09	1.6916	ECM1	1893	ENSG00000143369.14
570391	2.21584	0.337281	6.56971	5.04133e-11	3.00355e-09	1.49485	RPL27AP6	389435	ENSG00000218426.5
1843	2.3013	0.351815	6.54122	6.10196e-11	3.00696e-09	1.80448	APOA1	335	ENSG00000118137.9
22.4899	24.5441	3.53344	6.94624	3.75157e-12	3.0127e-09	0.110559	OR5L1	219437	ENSG00000279395.2
336494	2.73277	0.414101	6.59929	4.13121e-11	3.02936e-09	1.20889	ATP5MJ	9556	ENSG00000156411.9
5317.03	3.01788	0.462376	6.5269	6.71446e-11	3.13091e-09	1.89815	IGKJ4	28947	ENSG00000211594.2
269118	2.34272	0.355459	6.59068	4.37808e-11	3.20554e-09	1.20698	NAA10	8260	ENSG00000102030.15
23206.9	2.45132	0.3756	6.5264	6.73701e-11	3.22125e-09	1.84539	OLFML1	283298	ENSG00000183801.7
16.5614	24.1406	3.45961	6.97784	2.99754e-12	3.24409e-09	0.0814047			ENSG00000230737.1
87375.3	2.35682	0.361457	6.52033	7.01552e-11	3.41992e-09	1.80448	NFKBIE	4794	ENSG00000146232.15
1269.5	3.34187	0.513368	6.50969	7.53061e-11	3.50999e-09	1.88436	LOC124904135	124904135	ENSG00000274862.1
29965.5	2.64929	0.404513	6.54932	5.7798e-11	3.63425e-09	1.39467	GCHFR	2644	ENSG00000137880.5
14006.1	2.795	0.429733	6.50403	7.81938e-11	3.672e-09	1.86457	STEAP4	79689	ENSG00000127954.12
715.361	4.24628	0.653091	6.50182	7.93531e-11	3.72074e-09	1.86457	RPS8P10	388076	ENSG00000223877.4
468596	2.77415	0.422719	6.56262	5.28694e-11	3.82371e-09	1.20698	COL6A3	1293	ENSG00000163359.15
24536.7	2.26952	0.349815	6.48778	8.71101e-11	3.88785e-09	1.95288			ENSG00000241357.1
59228.3	2.57587	0.396266	6.50035	8.01335e-11	3.96058e-09	1.76081	BNIP1	662	ENSG00000113734.17
4.03167e+06	2.52873	0.38728	6.52947	6.60013e-11	3.96732e-09	1.44561	RPL8	6132	ENSG00000161016.16
32914.3	2.48599	0.382962	6.49148	8.49996e-11	3.99635e-09	1.84539	ZC3H12A	80149	ENSG00000163874.9
21.4715	24.5224	3.52011	6.96638	3.25211e-12	4.04315e-09	0.0696824	OOSP4B	107987155	ENSG00000255393.1
375368	2.61683	0.401804	6.51271	7.38063e-11	4.27088e-09	1.49485	SLC25A11	8402	ENSG00000108528.13
8333.5	2.64977	0.408972	6.47909	9.22765e-11	4.36731e-09	1.82491	CYP1B1-AS1	285154	ENSG00000232973.11
27887.7	2.5593	0.395407	6.47257	9.63468e-11	4.45622e-09	1.86457	CD52	1043	ENSG00000169442.8
48411.8	2.53934	0.391618	6.48423	8.91858e-11	4.5127e-09	1.70181	TMEM37	140738	ENSG00000171227.6
7.42284e+06	2.78918	0.42772	6.52105	6.98166e-11	4.73696e-09	1.26724	CTSB	1508	ENSG00000164733.20
286548	2.33525	0.358198	6.51945	7.05644e-11	4.7805e-09	1.26724	MPDU1	9526	ENSG00000129255.15
5959.31	2.3771	0.368067	6.45833	1.05863e-10	4.7809e-09	1.89815	SNORA31	677814	ENSG00000199477.1
4844.1	2.43141	0.376189	6.46326	1.02473e-10	4.7925e-09	1.83017	MIR3681HG	100506457	ENSG00000224184.5
30.3629	30	4.21341	7.12012	1.07835e-12	4.96622e-09	0.018558	TAF11L14	112488740	ENSG00000250782.1
2839.44	2.94491	0.456609	6.44953	1.12201e-10	5.04446e-09	1.89815	FMO1	2326	ENSG00000010932.15
166855	2.80951	0.434661	6.4637	1.02176e-10	5.11605e-09	1.70181	NFKBIZ	64332	ENSG00000144802.11
273493	2.58475	0.396746	6.51486	7.27583e-11	5.12903e-09	1.20698	PSMA3	5684	ENSG00000100567.12
1.19139e+06	2.6184	0.404245	6.47724	9.34135e-11	5.4899e-09	1.44561	NPC2	10577	ENSG00000119655.9
286818	2.75496	0.423687	6.50235	7.90769e-11	5.54912e-09	1.20889	DNAJC25-GNG10	552891	ENSG00000244115.1
10630.1	2.8442	0.442659	6.42526	1.31645e-10	5.69746e-09	1.95612			ENSG00000201428.1
8425.46	-1.80651	0.280845	-6.43241	1.25599e-10	5.69746e-09	1.86457			ENSG00000267225.1
305988	2.77728	0.427547	6.49586	8.25598e-11	5.777e-09	1.20698	GNG10	2790	ENSG00000242616.3
7.11254	22.9544	3.53488	6.49367	8.37693e-11	5.78684e-09	1.22077	RNU6-310P	106481277	ENSG00000207385.1
416306	2.39511	0.369403	6.48374	8.94741e-11	5.94552e-09	1.26724	CYBA	1535	ENSG00000051523.10
58387.9	-2.09806	0.326085	-6.4341	1.24208e-10	6.13693e-09	1.70181	CHIC1	53344	ENSG00000204116.11
64040.2	2.36749	0.368596	6.42298	1.33629e-10	6.21759e-09	1.80448	SLC10A3	8273	ENSG00000126903.15
382972	2.30253	0.356924	6.45102	1.111e-10	6.22183e-09	1.49485	ADRM1	11047	ENSG00000130706.12
15415	2.98194	0.464543	6.41909	1.3709e-10	6.22183e-09	1.84539			ENSG00000234782.3
126150	2.30452	0.359059	6.41821	1.37883e-10	6.3874e-09	1.80448			ENSG00000268400.5
577739	2.55159	0.394405	6.46946	9.83533e-11	6.47829e-09	1.26724	SNRPB	6628	ENSG00000125835.18
285643	2.26504	0.349808	6.47511	9.47459e-11	6.53237e-09	1.20889	B3GAT3	26229	ENSG00000149541.9
39873.6	-2.1672	0.339143	-6.39022	1.65646e-10	6.68121e-09	2.06343	MFSD4A	148808	ENSG00000174514.12
52242.9	2.83382	0.443725	6.38643	1.69802e-10	6.83888e-09	2.06343	IGHG3	3502	ENSG00000211897.8
9945.81	2.42824	0.379614	6.39662	1.58856e-10	6.94508e-09	1.89815	APOBEC3A	200315	ENSG00000128383.12
2080	2.17129	0.339695	6.39188	1.6386e-10	7.2058e-09	1.88436	CILP2	148113	ENSG00000160161.9
21559.8	2.47719	0.387679	6.3898	1.66107e-10	7.44804e-09	1.84539	PHLDA2	7262	ENSG00000181649.5
3042.31	2.7963	0.43828	6.38018	1.76878e-10	7.8268e-09	1.86457	LINC03033	400221	ENSG00000232774.7
3342.58	2.73913	0.429312	6.38028	1.76762e-10	7.8268e-09	1.86457			ENSG00000249007.1
416047	2.38985	0.371485	6.43323	1.24921e-10	8.12156e-09	1.26724	H2AX	3014	ENSG00000188486.3
39124.5	3.11076	0.486991	6.38772	1.68374e-10	8.13951e-09	1.70181	CXCL3	2921	ENSG00000163734.4
269109	2.45044	0.380532	6.43951	1.19862e-10	8.14531e-09	1.20889	EEF1B2P3	644820	ENSG00000232472.1
3.10747e+06	2.28525	0.356681	6.40698	1.48432e-10	8.14554e-09	1.49485			ENSG00000264772.6
27957.7	2.32761	0.365219	6.37319	1.85141e-10	8.21824e-09	1.84539			ENSG00000235363.1
2.11733e+06	2.41346	0.374841	6.43862	1.20565e-10	8.64939e-09	1.14019	LGALS1	3956	ENSG00000100097.11
1.24809e+06	2.31218	0.360151	6.42003	1.36245e-10	8.78184e-09	1.26724	CD151	977	ENSG00000177697.17
217203	2.42	0.378582	6.39226	1.63451e-10	8.91853e-09	1.49485	APRT	353	ENSG00000198931.10
10285.7	2.77658	0.436956	6.35437	2.09277e-10	8.97998e-09	1.89815	CD70	970	ENSG00000125726.10
290071	2.22044	0.347583	6.38823	1.67812e-10	9.13049e-09	1.49485	VASP	7408	ENSG00000125753.13
10599.3	2.59226	0.40824	6.34985	2.15523e-10	9.22173e-09	1.89815	ELF3	1999	ENSG00000163435.15
129197	-1.64848	0.259321	-6.3569	2.0587e-10	9.25283e-09	1.80448	SLC3A1	6519	ENSG00000138079.13
579481	2.35724	0.367337	6.41711	1.38889e-10	9.31934e-09	1.20698	BLOC1S5-TXNDC5	100526836	ENSG00000259040.5
95794.9	2.41409	0.379658	6.35859	2.03611e-10	9.35171e-09	1.76081	SDF2L1	23753	ENSG00000128228.4
165154	-2.17833	0.342945	-6.35185	2.12741e-10	9.75728e-09	1.76081	CAMK1D	57118	ENSG00000183049.12
395043	2.71678	0.424742	6.39631	1.59175e-10	1.01295e-08	1.26724	RPS27L	51065	ENSG00000185088.13
14666.3	-1.98248	0.313035	-6.33309	2.40301e-10	1.03786e-08	1.86457			ENSG00000186354.10
28754.5	2.69223	0.425267	6.33067	2.44099e-10	1.05278e-08	1.86457	MUC12	10071	ENSG00000205277.9
61.6264	26.006	3.7485	6.9377	3.98535e-12	1.06144e-08	0.0301517	RNU6-960P	106479991	ENSG00000200926.1
4031.78	2.85948	0.451882	6.32793	2.48468e-10	1.06862e-08	1.86457	IGF2BP1	10642	ENSG00000159217.9
8.08772e+06	2.31597	0.362753	6.38443	1.72038e-10	1.08715e-08	1.26724	TMSB4X	7114	ENSG00000205542.10
2.91318e+06	2.55137	0.401308	6.35764	2.04875e-10	1.13332e-08	1.44561	COL3A1	1281	ENSG00000168542.13
14.8422	22.9075	3.43347	6.67182	2.52643e-11	1.14139e-08	0.176759			ENSG00000270812.1
137607	2.048	0.323548	6.32982	2.45454e-10	1.15017e-08	1.70181	RPS6KB2	6199	ENSG00000175634.14
128989	-1.87614	0.296688	-6.32361	2.55517e-10	1.15411e-08	1.76081	WDR7	23335	ENSG00000091157.13
680959	2.31819	0.363682	6.37421	1.83913e-10	1.15411e-08	1.26724	LMAN2	10960	ENSG00000169223.14
15.9456	24.1118	3.65276	6.60099	4.08419e-11	1.16954e-08	0.27732			ENSG00000227716.1
408067	3.04991	0.478967	6.36769	1.91894e-10	1.20085e-08	1.26724	RBX1	9978	ENSG00000100387.8
429187	2.24062	0.350834	6.38656	1.69657e-10	1.20144e-08	1.11766			ENSG00000230043.1
6071.28	2.5656	0.40664	6.30927	2.80356e-10	1.20144e-08	1.84539	SLC22A18AS	5003	ENSG00000254827.5
154935	1.94644	0.308706	6.30516	2.8789e-10	1.20735e-08	1.88311	CARS2	79587	ENSG00000134905.16
3696.26	2.37323	0.376673	6.30051	2.96664e-10	1.28206e-08	1.82491	TNFRSF9	3604	ENSG00000049249.8
26010.1	2.47867	0.390978	6.33967	2.30254e-10	1.30023e-08	1.39467	IL15RA	3601	ENSG00000134470.20
6.39802	22.7874	3.58128	6.36292	1.97953e-10	1.30665e-08	1.19148	ELOCP4	100462873	ENSG00000232924.1
903959	2.78676	0.439208	6.34498	2.22457e-10	1.3087e-08	1.33504	FIS1	51024	ENSG00000214253.8
1271.5	3.17296	0.504737	6.28638	3.2496e-10	1.35043e-08	1.88735	LOC124904135	124904135	ENSG00000275616.1
40550.8	2.42894	0.386062	6.29156	3.14286e-10	1.36418e-08	1.80448	CAVIN3	112464	ENSG00000170955.9
187974	2.58561	0.40652	6.36036	2.01281e-10	1.37858e-08	1.14202	MRPL52	122704	ENSG00000172590.18
778442	2.46699	0.388983	6.34215	2.26579e-10	1.39659e-08	1.26724	MYL6B	140465	ENSG00000196465.10
172989	2.22112	0.353615	6.28117	3.36025e-10	1.45257e-08	1.80448	IMPDH1	3614	ENSG00000106348.16
14216.2	2.12354	0.338397	6.2753	3.48967e-10	1.45791e-08	1.86457			ENSG00000280178.1
129617	2.38179	0.37892	6.28572	3.26344e-10	1.49175e-08	1.70181	NDUFAF8	284184	ENSG00000224877.3
3967.68	2.68092	0.427671	6.26866	3.64169e-10	1.51729e-08	1.86457	SLC38A4	55089	ENSG00000139209.15
766239	2.25511	0.357537	6.30734	2.83879e-10	1.52347e-08	1.44561	STAB1	23166	ENSG00000010327.10
36554.5	2.33036	0.371752	6.26858	3.64352e-10	1.52967e-08	1.84539	MIF4GD-DT	100287042	ENSG00000263843.1
51367.2	2.21611	0.354641	6.24888	4.13416e-10	1.55015e-08	2.06343	SAC3D1	29901	ENSG00000168061.14
428781	2.53861	0.403134	6.29719	3.03089e-10	1.56662e-08	1.49485	C1QBP	708	ENSG00000108561.8
249155	2.4434	0.38803	6.29694	3.0358e-10	1.56704e-08	1.49485	OVCA2	124641	ENSG00000262664.2
193924	2.63074	0.418073	6.29253	3.12333e-10	1.60788e-08	1.49485	SNRPG	6637	ENSG00000143977.13
98881.9	2.50735	0.400071	6.26727	3.67439e-10	1.60788e-08	1.76081			ENSG00000248235.6
12.863	23.7782	3.59427	6.61558	3.70092e-11	1.60908e-08	0.176759			ENSG00000255169.1
17.6731	24.2623	3.66816	6.61431	3.73282e-11	1.62077e-08	0.176759			ENSG00000237565.3
6.16851	22.7844	3.60599	6.31848	2.64146e-10	1.69918e-08	1.19148			ENSG00000224617.1
11.5988	22.6256	3.57397	6.33066	2.44111e-10	1.75601e-08	1.06405			ENSG00000232515.1
1575.5	3.29546	0.528248	6.23847	4.41868e-10	1.79245e-08	1.88436			ENSG00000228118.3
49911.5	2.39088	0.382663	6.248	4.15747e-10	1.80242e-08	1.76081	MPDU1-AS1	100996842	ENSG00000233223.2
287740	2.45242	0.391018	6.27188	3.56725e-10	1.81927e-08	1.49485	GSS	2937	ENSG00000100983.9
122178	2.51015	0.401526	6.25152	4.06486e-10	1.82949e-08	1.6916	NR1H3	10062	ENSG00000025434.18
732984	2.63722	0.419408	6.28795	3.21676e-10	1.83201e-08	1.33504	ARPC3	10094	ENSG00000111229.15
14435.4	2.44884	0.392944	6.23205	4.60379e-10	1.84167e-08	1.89815	PLAC9	219348	ENSG00000189129.13
1.01651e+06	2.8909	0.458165	6.30975	2.79484e-10	1.85878e-08	1.14019	WTAP	9589	ENSG00000146457.14
3921.48	2.71025	0.434666	6.23526	4.5104e-10	1.86636e-08	1.83017	FABP4	2167	ENSG00000170323.8
70238.2	2.24412	0.358104	6.26668	3.68828e-10	1.87053e-08	1.49128			ENSG00000232533.1
33235.6	2.51919	0.403984	6.23587	4.49281e-10	1.88058e-08	1.80448	ASPN	54829	ENSG00000106819.11
10638.8	2.61629	0.419833	6.23175	4.61254e-10	1.8854e-08	1.84539			ENSG00000253755.1
40969.5	2.63449	0.424022	6.21308	5.19544e-10	1.89675e-08	2.06343	RPL21P39	389156	ENSG00000239797.1
1288.21	3.30315	0.529912	6.2334	4.56428e-10	1.90296e-08	1.80448	LOC124904135	124904135	ENSG00000274062.1
561.21	2.28992	0.366086	6.25515	3.97128e-10	1.90966e-08	1.56247	MIR7111	102465668	ENSG00000276712.1
398941	2.52251	0.4018	6.27801	3.42937e-10	1.92669e-08	1.33504	PSMA4	5685	ENSG00000041357.15
5.14793	21.3379	3.38937	6.29554	3.0634e-10	1.92669e-08	1.19148	KRTAP25-1	100131902	ENSG00000232263.1
5042.8	3.40487	0.54693	6.22543	4.80248e-10	1.92759e-08	1.86457	DPT	1805	ENSG00000143196.4
22251.2	2.70107	0.434147	6.22157	4.92196e-10	1.93806e-08	1.89815	TFPI2	7980	ENSG00000105825.11
96389	2.31505	0.369235	6.26985	3.61394e-10	1.94007e-08	1.39045	GTF2E2	2961	ENSG00000197265.8
136818	2.43023	0.38957	6.23823	4.42544e-10	1.95023e-08	1.6916	RPSAP12	387867	ENSG00000240087.3
108975	-2.23403	0.359244	-6.21871	5.01267e-10	1.98177e-08	1.88311	ANK3	288	ENSG00000151150.21
34807.1	2.09435	0.336609	6.22191	4.91146e-10	2.02374e-08	1.80448	MMP11	4320	ENSG00000099953.9
120386	-2.44538	0.392474	-6.23068	4.64427e-10	2.02645e-08	1.70181	DLG2	1740	ENSG00000150672.16
5811.92	2.42649	0.390682	6.21092	5.26757e-10	2.05801e-08	1.89815			ENSG00000264107.1
576998	2.37773	0.378603	6.28027	3.37976e-10	2.07391e-08	1.20698	TMEM50A	23585	ENSG00000183726.10
25050.5	-2.08604	0.335588	-6.21609	5.09709e-10	2.08936e-08	1.80448			ENSG00000069712.11
193461	-2.05846	0.32884	-6.25976	3.85576e-10	2.13323e-08	1.33504	SLC12A2	6558	ENSG00000064651.13
878352	2.10818	0.335476	6.28414	3.29683e-10	2.13323e-08	1.14019	GSTP1	2950	ENSG00000084207.15
10546.3	2.51151	0.404629	6.20695	5.40228e-10	2.1348e-08	1.86457	RPL21P37	100129141	ENSG00000229503.1
995935	2.3218	0.369519	6.28329	3.31478e-10	2.13691e-08	1.14019	FCGRT	2217	ENSG00000104870.12
320610	2.68566	0.428033	6.27442	3.50948e-10	2.13691e-08	1.20698	ELOC	6921	ENSG00000154582.16
1.14704e+06	2.28437	0.365083	6.25712	3.92139e-10	2.15314e-08	1.33504	GRN	2896	ENSG00000030582.16
169903	2.26167	0.363973	6.21385	5.17021e-10	2.15314e-08	1.76081	GFUS	7264	ENSG00000104522.15
251449	2.01595	0.323133	6.23876	4.41065e-10	2.16011e-08	1.49485	PGLS	25796	ENSG00000130313.6
100206	2.51822	0.405643	6.20797	5.36737e-10	2.17483e-08	1.80448	CTHRC1	115908	ENSG00000164932.12
574154	2.28209	0.364898	6.25406	3.9992e-10	2.18745e-08	1.33504			ENSG00000229119.3
126673	-1.90141	0.30644	-6.20485	5.47499e-10	2.21278e-08	1.80448	GTDC1	79712	ENSG00000121964.14
13.2671	23.6307	3.6044	6.55608	5.52412e-11	2.25657e-08	0.178306			ENSG00000279004.1
432477	2.18369	0.348654	6.26322	3.7712e-10	2.26454e-08	1.20698	BCAS4	55653	ENSG00000124243.17
475180	-1.70423	0.272103	-6.2632	3.77168e-10	2.26454e-08	1.20698	PREPL	9581	ENSG00000138078.15
121050	2.33354	0.376341	6.20061	5.62443e-10	2.26454e-08	1.80448	CKLF	51192	ENSG00000217555.12
126249	2.37751	0.382828	6.21038	5.28578e-10	2.26454e-08	1.6916			ENSG00000262533.1
64221.5	2.50413	0.404058	6.19746	5.7382e-10	2.30154e-08	1.80448	LY96	23643	ENSG00000154589.6
242858	-1.77761	0.283947	-6.26035	3.84121e-10	2.42519e-08	1.1449	OSBPL1A	114876	ENSG00000141447.16
233902	2.32515	0.371531	6.2583	3.89199e-10	2.46034e-08	1.14202			ENSG00000262481.5
85651.5	2.54824	0.41137	6.19451	5.84658e-10	2.47707e-08	1.70181	DUSP23	54935	ENSG00000158716.8
1296.28	3.1934	0.516328	6.18483	6.21704e-10	2.48103e-08	1.80448	LOC124904146	124904146	ENSG00000278774.1
282615	-1.93748	0.310923	-6.2314	4.62286e-10	2.4904e-08	1.33504	BBX	56987	ENSG00000114439.18
230232	2.31083	0.372084	6.2105	5.2817e-10	2.53797e-08	1.49485	BBLN	79095	ENSG00000171159.4
76351.9	2.58553	0.417831	6.18798	6.09414e-10	2.569e-08	1.70181	NSMCE2	286053	ENSG00000156831.7
193932	2.47221	0.395623	6.24891	4.13326e-10	2.58669e-08	1.1449	FBLIM1	54751	ENSG00000162458.12
302661	2.58089	0.415823	6.20669	5.41125e-10	2.59046e-08	1.49485	NT5C3B	115024	ENSG00000141698.16
216075	2.15934	0.346943	6.22392	4.8489e-10	2.59369e-08	1.33504	TSPAN17	26262	ENSG00000048140.17
82561.4	2.39925	0.385889	6.21747	5.05223e-10	2.59369e-08	1.39045	EBPL	84650	ENSG00000123179.13
10413.8	-2.20863	0.357736	-6.17393	6.66145e-10	2.63187e-08	1.80448			ENSG00000232682.2
168356	2.17642	0.352866	6.16783	6.92345e-10	2.73198e-08	1.80448	DTYMK	1841	ENSG00000168393.12
52430.8	2.19078	0.356486	6.1455	7.97101e-10	2.74719e-08	2.06343	RPS26	6231	ENSG00000197728.9
25.5775	24.7782	3.75764	6.59407	4.27923e-11	2.77321e-08	0.109599			ENSG00000236335.1
9.85213	23.446	3.76354	6.22977	4.67108e-10	2.79359e-08	1.18616	OR4F4	26682	ENSG00000177693.3
24.814	24.7353	3.75387	6.58926	4.42012e-11	2.83262e-08	0.110559			ENSG00000271252.1
1779.82	-2.16704	0.351537	-6.16447	7.0719e-10	2.86876e-08	1.74442	MAS1	4142	ENSG00000130368.5
9.85405	23.4423	3.76304	6.22962	4.67563e-10	2.8908e-08	1.14313	RN7SKP136	106479155	ENSG00000222859.1
11.188	23.6278	3.79329	6.22886	4.69855e-10	2.90139e-08	1.14313	RNU6-311P	106479705	ENSG00000252033.1
208906	2.57681	0.413805	6.22712	4.75077e-10	2.93286e-08	1.14202			ENSG00000269711.1
10.9619	23.5944	3.79358	6.21955	4.98582e-10	2.95978e-08	1.18616	OR4G11P	403263	ENSG00000240361.1
196946	2.40686	0.386843	6.2218	4.91491e-10	3.02672e-08	1.14202	IFI27L2	83982	ENSG00000119632.3
370948	-1.9824	0.319364	-6.20734	5.38885e-10	3.13613e-08	1.20698	NUDT4	11163	ENSG00000173598.13
12.1162	23.703	3.80858	6.22357	4.85964e-10	3.2041e-08	1.06405	OR11H2	79334	ENSG00000258453.2
30088.8	2.2532	0.36708	6.13817	8.34762e-10	3.24147e-08	1.80448	TFB1M	51106	ENSG00000029639.10
91272.9	-2.14382	0.346976	-6.17859	6.46781e-10	3.25538e-08	1.39045	JMY	133746	ENSG00000152409.8
6342.92	2.37114	0.386807	6.13003	8.78641e-10	3.29383e-08	1.86457	TNFRSF18	8784	ENSG00000186891.13
44234.3	2.20171	0.358919	6.13427	8.55506e-10	3.30985e-08	1.80448	EIF4A1P2	359792	ENSG00000235001.3
18414.6	2.65172	0.43295	6.12477	9.08155e-10	3.33609e-08	1.89815	GAS2	2620	ENSG00000148935.10
20.0936	24.4366	3.70255	6.59994	4.1133e-11	3.36468e-08	0.0851383			ENSG00000201339.1
5130.91	2.45428	0.400965	6.12092	9.30349e-10	3.4093e-08	1.89815	LRG1	116844	ENSG00000171236.9
2.11218e+06	2.39969	0.388489	6.17698	6.5339e-10	3.58208e-08	1.26724	RPS20	6224	ENSG00000008988.9
91136.1	-1.86799	0.304835	-6.12786	8.90668e-10	3.6316e-08	1.70181	DHTKD1	55526	ENSG00000181192.11
584055	2.75682	0.44507	6.19412	5.86118e-10	3.6345e-08	1.11766	POMP	51371	ENSG00000132963.7
18.2533	10.9281	1.70554	6.4074	1.4802e-10	3.69472e-08	0.27732			ENSG00000225879.1
1973.1	2.17507	0.356222	6.10593	1.02204e-09	3.74989e-08	1.88436	NECTIN4	81607	ENSG00000143217.8
7687.77	2.18552	0.357858	6.10724	1.0137e-09	3.79326e-08	1.84539	SYTL1	84958	ENSG00000142765.17
63912.8	2.29622	0.376054	6.10609	1.021e-09	3.90248e-08	1.80448	SNAI2	6591	ENSG00000019549.8
170678	-2.02988	0.33287	-6.0981	1.07337e-09	3.92662e-08	1.88311	ADAM22	53616	ENSG00000008277.14
627997	2.57186	0.418119	6.15103	7.69802e-10	3.96738e-08	1.33504	CCL2	6347	ENSG00000108691.9
33350.2	2.3309	0.382203	6.0986	1.07001e-09	3.97994e-08	1.84539	IMMP1L	196294	ENSG00000148950.9
1279.08	3.0448	0.498956	6.10233	1.0453e-09	3.97994e-08	1.80448	LOC124904135	124904135	ENSG00000277903.1
97324.5	2.36367	0.385012	6.13921	8.29346e-10	4.08918e-08	1.39045	C8orf76	84933	ENSG00000189376.11
21.5755	24.5435	3.7202	6.59736	4.18554e-11	4.11304e-08	0.0696824			ENSG00000233553.1
285395	2.31281	0.377591	6.12516	9.05901e-10	4.14476e-08	1.49485	SNRPC	6631	ENSG00000124562.9
118899	2.47307	0.405508	6.09869	1.06941e-09	4.14885e-08	1.76081			ENSG00000256745.1
853777	2.61842	0.425717	6.15061	7.71863e-10	4.15584e-08	1.26724	SRGN	5552	ENSG00000122862.4
1.30058e+06	2.13438	0.34609	6.16714	6.95373e-10	4.15622e-08	1.14019	CLIC1	1192	ENSG00000213719.8
560635	2.65181	0.430831	6.1551	7.50301e-10	4.23135e-08	1.20698	CYC1	1537	ENSG00000179091.4
89679.8	2.39666	0.390937	6.13056	8.75694e-10	4.28177e-08	1.39045	GEMIN7	79760	ENSG00000142252.10
1.37965e+06	2.19718	0.356597	6.16151	7.2055e-10	4.29136e-08	1.14019			ENSG00000187653.11
10.3572	23.2654	3.77159	6.16861	6.88944e-10	4.29826e-08	1.08585	RNY3P3	100862669	ENSG00000200686.1
28416.2	2.26357	0.371246	6.09721	1.07933e-09	4.29826e-08	1.70181			ENSG00000256813.1
21282.6	2.42583	0.399327	6.0748	1.24145e-09	4.30147e-08	1.95288			ENSG00000259279.1
6652.31	2.35476	0.387496	6.07685	1.22566e-09	4.36407e-08	1.89815	B3GNT8	374907	ENSG00000177191.2
15818.2	2.34528	0.385815	6.07876	1.21119e-09	4.38502e-08	1.86457	GPC3	2719	ENSG00000147257.13
221452	2.57458	0.419993	6.13006	8.78477e-10	4.4367e-08	1.33504	MRPL57	78988	ENSG00000173141.4
328008	2.25302	0.367631	6.12848	8.87235e-10	4.47566e-08	1.33504	PLAU	5328	ENSG00000122861.15
38550.6	-1.97655	0.325294	-6.07619	1.23068e-09	4.48599e-08	1.84539	NCKAP5	344148	ENSG00000176771.15
100242	2.37104	0.387363	6.12099	9.29984e-10	4.49379e-08	1.39045	NXT1	29107	ENSG00000132661.3
70960.1	2.23916	0.36835	6.0789	1.2101e-09	4.50042e-08	1.80448	CHCHD5	84269	ENSG00000125611.15
120828	2.3798	0.392049	6.07016	1.27782e-09	4.54849e-08	1.88311	BRF2	55290	ENSG00000104221.12
28521.2	2.46961	0.406773	6.07122	1.26941e-09	4.55814e-08	1.86457			ENSG00000273212.1
103318	2.31847	0.379038	6.11671	9.55262e-10	4.59434e-08	1.39045	CKLF-CMTM1	100529251	ENSG00000254788.7
1250.1	2.36079	0.388392	6.07838	1.21406e-09	4.64874e-08	1.74442	LOC100996792	100996792	ENSG00000283566.1
191427	2.57927	0.422646	6.10266	1.04315e-09	4.65579e-08	1.49485	LTBP2	4053	ENSG00000119681.11
83130.8	2.27535	0.374565	6.07464	1.24264e-09	4.70291e-08	1.76081	SERINC2	347735	ENSG00000168528.11
661289	2.16424	0.354656	6.10235	1.04521e-09	4.81262e-08	1.44561	RALY	22913	ENSG00000125970.11
957702	2.49463	0.409019	6.09907	1.06687e-09	4.90664e-08	1.44561	RNASEK-C17orf49	100529209	ENSG00000161939.18
109668	2.38363	0.392486	6.07315	1.25428e-09	4.92396e-08	1.6916	GMFG	9535	ENSG00000130755.12
904348	2.46163	0.403891	6.09479	1.09582e-09	5.02808e-08	1.44561	ARF5	381	ENSG00000004059.10
23.9776	24.6798	3.73601	6.60593	3.95029e-11	5.05067e-08	0.0518191	RBMY1D	378949	ENSG00000244395.6
357120	2.16924	0.353615	6.13447	8.54426e-10	5.05897e-08	1.11766	BANF1	8815	ENSG00000175334.7
13839.7	-2.4427	0.403592	-6.0524	1.42704e-09	5.05897e-08	1.86457	RELN	5649	ENSG00000189056.13
78968.6	2.57687	0.425191	6.0605	1.35701e-09	5.08833e-08	1.76081	CLEC2B	9976	ENSG00000110852.4
577557	2.43445	0.40018	6.0834	1.17664e-09	5.19097e-08	1.49485	ATRAID	51374	ENSG00000138085.16
76300.8	2.36829	0.389425	6.08151	1.19058e-09	5.25897e-08	1.49128			ENSG00000220583.1
7787.39	2.5458	0.420907	6.04838	1.46313e-09	5.33497e-08	1.80448	CATSPER1	117144	ENSG00000175294.5
403521	2.25559	0.369645	6.10206	1.04712e-09	5.43049e-08	1.26724	LSM4	25804	ENSG00000130520.10
350545	2.15513	0.352852	6.10773	1.01059e-09	5.48773e-08	1.20889	OTUB1	55611	ENSG00000167770.11
17981.1	2.8091	0.465569	6.0337	1.60245e-09	5.53554e-08	1.89815	IGKV3-20	28912	ENSG00000239951.1
3.2562e+06	2.55891	0.418477	6.11481	9.66691e-10	5.55285e-08	1.14019	COL1A1	1277	ENSG00000108821.13
714724	-2.243	0.368524	-6.08644	1.15452e-09	5.6574e-08	1.33504	ARHGAP21	57584	ENSG00000107863.17
6907.18	-2.10834	0.349608	-6.03058	1.63367e-09	5.84975e-08	1.82491			ENSG00000251675.1
105885	1.88649	0.312623	6.03441	1.59547e-09	5.91418e-08	1.76081	WDR74	54663	ENSG00000133316.15
2.5783e+06	2.43692	0.402035	6.06145	1.34901e-09	6.07702e-08	1.44561	RPS9	6203	ENSG00000170889.13
112450	2.34996	0.390429	6.0189	1.75602e-09	6.07702e-08	1.88311	MRPL54	116541	ENSG00000183617.4
7920.68	1.97187	0.327409	6.02264	1.716e-09	6.11659e-08	1.82491	PMCH	5367	ENSG00000183395.4
195251	2.04789	0.336859	6.07938	1.20651e-09	6.18603e-08	1.26724	AGTRAP	57085	ENSG00000177674.15
192283	-2.11471	0.349524	-6.05026	1.44609e-09	6.27835e-08	1.49485	SLC9A6	10479	ENSG00000198689.10
88747.6	2.54651	0.423002	6.0201	1.74307e-09	6.41734e-08	1.76081	UCHL3	7347	ENSG00000118939.17
269659	2.42986	0.40013	6.07267	1.25801e-09	6.42621e-08	1.26724	UFD1	7353	ENSG00000070010.18
12750.3	2.11568	0.351702	6.01555	1.79282e-09	6.42621e-08	1.80448	PRG4	10216	ENSG00000116690.12
304739	2.21292	0.366045	6.04549	1.48953e-09	6.43772e-08	1.49485	TWF2	11344	ENSG00000247596.8
240369	2.57178	0.422536	6.08655	1.15371e-09	6.51947e-08	1.14202	TRAPPC5	126003	ENSG00000181029.8
1277.24	3.02767	0.503466	6.01365	1.81386e-09	6.70272e-08	1.74442	LOC124904135	124904135	ENSG00000273709.1
2.69723e+06	2.28609	0.378443	6.04079	1.53358e-09	6.83068e-08	1.44561	RPS19	6223	ENSG00000105372.6
28649.3	2.15683	0.359425	6.00079	1.96361e-09	6.84362e-08	1.84539			ENSG00000236876.3
1.33399e+06	2.35034	0.389501	6.03424	1.59715e-09	6.86407e-08	1.49485	RPN1	6184	ENSG00000163902.11
63442.1	2.25986	0.376458	6.00296	1.93757e-09	6.89048e-08	1.80448	PCED1B-AS1	100233209	ENSG00000247774.6
7414.88	2.26256	0.377156	5.99901	1.9853e-09	6.89594e-08	1.84539	SOCS3-DT	101928674	ENSG00000266970.1
10661	2.21079	0.368547	5.99866	1.9895e-09	6.90278e-08	1.84539			ENSG00000269151.1
198711	2.2525	0.370776	6.07509	1.23921e-09	6.92246e-08	1.1449	DGUOK	1716	ENSG00000114956.19
15936.7	2.37617	0.396023	6.00009	1.97214e-09	6.98207e-08	1.80448			ENSG00000264350.1
745125	-2.33944	0.387948	-6.0303	1.63656e-09	6.98634e-08	1.49485	TRIM2	23321	ENSG00000109654.14
1873.99	2.12386	0.354154	5.997	2.00995e-09	7.10007e-08	1.80448	H2AC7	3013	ENSG00000196866.2
21902.7	2.17815	0.363273	5.99591	2.02349e-09	7.13994e-08	1.80448			ENSG00000277978.1
312358	2.13825	0.354896	6.025	1.69105e-09	7.19483e-08	1.49485	TSPO	706	ENSG00000100300.17
60896.1	-1.8057	0.300119	-6.01662	1.78101e-09	7.41527e-08	1.52587	PRKCE	5581	ENSG00000171132.13
690546	2.34517	0.388518	6.03619	1.57793e-09	7.50046e-08	1.33504	MGP	4256	ENSG00000111341.9
34576.9	2.47243	0.413077	5.9854	2.15865e-09	7.58306e-08	1.80448	ARSI	340075	ENSG00000183876.8
18666.5	2.20536	0.369304	5.97167	2.34835e-09	7.61412e-08	1.95288	LOXL1-AS1	100287616	ENSG00000261801.5
5594.2	1.62859	0.272693	5.97226	2.33993e-09	7.79699e-08	1.89815	KRT8	3856	ENSG00000170421.12
416524	2.15197	0.358073	6.00986	1.85682e-09	7.84775e-08	1.49485	HYAL2	8692	ENSG00000068001.13
834.941	3.1853	0.532845	5.97791	2.26024e-09	7.9049e-08	1.80448			ENSG00000228928.1
29443.5	-2.05744	0.341799	-6.01945	1.75009e-09	7.91048e-08	1.39467	BTBD8	284697	ENSG00000189195.10
212662	1.92323	0.319225	6.02467	1.69454e-09	7.98451e-08	1.33504	ALYREF	10189	ENSG00000183684.7
7046.65	2.66793	0.447079	5.96748	2.40947e-09	7.98451e-08	1.89815	TWIST2	117581	ENSG00000233608.3
190751	2.32262	0.385056	6.0319	1.62039e-09	8.03414e-08	1.26724	DNTTIP1	116092	ENSG00000101457.12
24474.9	2.33648	0.391528	5.96758	2.40798e-09	8.18968e-08	1.84539			ENSG00000235837.1
75422.6	2.39129	0.399939	5.97914	2.24321e-09	8.26389e-08	1.70181	QPCTL	54814	ENSG00000011478.11
521.386	2.5059	0.413911	6.05419	1.41123e-09	8.26747e-08	1.069	LOC105369187	105369187	ENSG00000250748.6
3708.83	2.35773	0.394988	5.96912	2.38537e-09	8.2695e-08	1.80448	IL23A	51561	ENSG00000110944.8
394003	2.40365	0.39776	6.04296	1.51316e-09	8.46012e-08	1.11766	FNDC4	64838	ENSG00000115226.9
2.16856e+06	2.28474	0.379943	6.01337	1.817e-09	8.49545e-08	1.33504	TUBA1C	84790	ENSG00000167553.14
2.34038e+06	2.32787	0.386803	6.01824	1.76327e-09	8.67585e-08	1.26724	COL1A2	1278	ENSG00000164692.17
8251.54	2.21784	0.372639	5.95172	2.65341e-09	8.70668e-08	1.89815			ENSG00000273320.1
9949.99	2.48993	0.418768	5.94585	2.75018e-09	8.74727e-08	1.95612			ENSG00000251495.1
286605	-1.93682	0.322401	-6.00749	1.8842e-09	8.77133e-08	1.33504	YIPF6	286451	ENSG00000181704.11
130738	2.66563	0.447099	5.96206	2.49077e-09	8.78181e-08	1.76081			ENSG00000217094.2
253707	2.4946	0.414759	6.01459	1.80338e-09	8.81554e-08	1.26724	COPS9	150678	ENSG00000172428.10
1778.4	2.03807	0.342424	5.95188	2.65075e-09	8.81554e-08	1.86457			ENSG00000272746.1
225231	2.5479	0.422496	6.03058	1.63368e-09	8.82979e-08	1.1449	PDRG1	81572	ENSG00000088356.5
3221.17	2.6046	0.4373	5.9561	2.58334e-09	8.84931e-08	1.80448	ZP1	22917	ENSG00000149506.11
43682.3	2.57114	0.433334	5.9334	2.96723e-09	8.87915e-08	2.06343	SFRP2	6423	ENSG00000145423.4
141880	2.09507	0.351218	5.96516	2.44393e-09	8.91116e-08	1.6916	LBHD1	79081	ENSG00000162194.12
2143.6	2.38379	0.400395	5.95359	2.62323e-09	8.95692e-08	1.80448	LINC02345	101928227	ENSG00000259225.6
336780	-2.05811	0.34201	-6.01768	1.76934e-09	9.02233e-08	1.20698	CELF2	10659	ENSG00000048740.18
151756	2.03166	0.341837	5.94336	2.79242e-09	9.11681e-08	1.88311	OGFOD3	79701	ENSG00000181396.12
934315	2.45228	0.40831	6.00593	1.90238e-09	9.21955e-08	1.26724	CTSZ	1522	ENSG00000101160.13
65612.5	2.54325	0.427138	5.95416	2.61418e-09	9.42387e-08	1.70181	IGLC2	3538	ENSG00000211677.2
51772.9	2.5086	0.421436	5.95251	2.64053e-09	9.50866e-08	1.70181	IL7R	3575	ENSG00000168685.14
301112	-2.17013	0.361901	-5.99647	2.01649e-09	9.74118e-08	1.26724	MPDZ	8777	ENSG00000107186.16
35869.1	2.1891	0.366043	5.98044	2.22542e-09	9.75778e-08	1.39467	TNFRSF6B	8771	ENSG00000243509.4
18532	2.2889	0.385827	5.93246	2.9842e-09	9.77677e-08	1.86457	GMPSP1	728564	ENSG00000250471.2
10165.3	2.22358	0.375032	5.92903	3.0473e-09	9.97285e-08	1.86457			ENSG00000225976.5
5923.53	2.14979	0.362766	5.9261	3.10205e-09	1.01304e-07	1.86457	FAM167B	84734	ENSG00000183615.5
4.01525e+06	2.64442	0.443515	5.9624	2.48554e-09	1.01304e-07	1.49485	PPIA	5478	ENSG00000196262.13
366145	2.11362	0.352993	5.98772	2.12802e-09	1.02143e-07	1.26724	DRAP1	10589	ENSG00000175550.7
2151.92	2.34011	0.394819	5.92703	3.08463e-09	1.03865e-07	1.80448	H3C12	8356	ENSG00000197153.4
14.705	8.95821	1.39609	6.41666	1.39299e-10	1.03865e-07	0.0814047			ENSG00000274884.1
92325.6	2.11811	0.354864	5.96879	2.3902e-09	1.04229e-07	1.39045	MAP3K7CL	56911	ENSG00000156265.15
6163.74	2.43387	0.411315	5.91729	3.27299e-09	1.04439e-07	1.89815	SCARNA2	677766	ENSG00000278249.1
34379.9	1.75851	0.297107	5.91876	3.24374e-09	1.05259e-07	1.86457			ENSG00000233270.1
6168.31	2.43378	0.411225	5.91837	3.25147e-09	1.05398e-07	1.86457			ENSG00000270066.3
357800	2.18458	0.365294	5.98035	2.2266e-09	1.06085e-07	1.26724	EMILIN1	11117	ENSG00000138080.13
127248	2.24584	0.378633	5.93145	3.00264e-09	1.07058e-07	1.6916	AKIP1	56672	ENSG00000166452.11
147200	2.44763	0.413411	5.92057	3.2082e-09	1.07119e-07	1.80448	POMZP3	22932	ENSG00000146707.14
305709	2.40961	0.402749	5.9829	2.19193e-09	1.09301e-07	1.20698	TMEM258	746	ENSG00000134825.14
20227.1	2.34824	0.397239	5.91141	3.39188e-09	1.09371e-07	1.86457			ENSG00000268942.2
142270	2.59364	0.437877	5.9232	3.1573e-09	1.11309e-07	1.70181	ISCA2	122961	ENSG00000165898.13
112720	2.34894	0.396499	5.92422	3.13792e-09	1.11309e-07	1.6916			ENSG00000265735.2
10700.9	2.2156	0.375547	5.89967	3.64222e-09	1.11595e-07	1.95612	CST7	8530	ENSG00000077984.5
443988	1.97727	0.332827	5.94084	2.83568e-09	1.13574e-07	1.49485	TRIR	79002	ENSG00000123144.10
1354.5	3.09613	0.524772	5.89995	3.63612e-09	1.15408e-07	1.88436	RNU2-1	6066	ENSG00000274585.1
102583	-1.82054	0.306051	-5.94849	2.70624e-09	1.16284e-07	1.39045	NEK1	4750	ENSG00000137601.15
17.8148	24.2646	3.90943	6.20668	5.41166e-10	1.16468e-07	0.27732			ENSG00000253638.1
2.78151e+06	2.29323	0.385193	5.95346	2.62531e-09	1.17244e-07	1.33504	P4HB	5034	ENSG00000185624.14
131749	2.39861	0.406017	5.90766	3.47006e-09	1.17253e-07	1.76081			ENSG00000256566.1
10.5958	22.652	3.78155	5.99015	2.09649e-09	1.17253e-07	1.06405			ENSG00000271035.1
224335	2.2762	0.381824	5.96139	2.50095e-09	1.17299e-07	1.26724	IL10RB	3588	ENSG00000243646.9
3.67939e+06	2.36208	0.396266	5.96084	2.50947e-09	1.17576e-07	1.26724	RPLP1	6176	ENSG00000137818.11
672878	-2.05704	0.346511	-5.93643	2.91296e-09	1.19516e-07	1.44561	PRUNE2	158471	ENSG00000106772.17
689872	-1.73331	0.292336	-5.92919	3.04441e-09	1.20671e-07	1.49485	NCKAP1	10787	ENSG00000061676.14
34361.9	3.12614	0.530323	5.89479	3.75169e-09	1.23061e-07	1.80448	CCL18	6362	ENSG00000275385.1
302040	2.2653	0.380101	5.95973	2.5266e-09	1.23775e-07	1.20698	MAD2L2	10459	ENSG00000116670.14
254275	2.01601	0.338741	5.95147	2.65742e-09	1.23865e-07	1.26724			ENSG00000254452.1
498012	2.12673	0.357579	5.94757	2.72147e-09	1.26719e-07	1.26724	RAB13	5872	ENSG00000143545.8
343532	2.10054	0.353266	5.94608	2.74645e-09	1.2775e-07	1.26724	B4GALT2	8704	ENSG00000117411.16
36707.7	-2.8121	0.478027	-5.88273	4.03546e-09	1.28767e-07	1.84539	CTNNA3	29119	ENSG00000183230.16
589340	2.32835	0.393122	5.92273	3.16642e-09	1.28846e-07	1.44561	SNRPD2	6633	ENSG00000125743.10
5558.98	2.27852	0.387773	5.87592	4.20514e-09	1.32393e-07	1.86457	LINC01252	338817	ENSG00000247157.6
30991.5	2.36179	0.401822	5.8777	4.15996e-09	1.32393e-07	1.84539	ZNF511-PRAP1	104326056	ENSG00000283496.1
11509.8	2.34773	0.399588	5.87538	4.21885e-09	1.32688e-07	1.86457	LOC122526782	122526782	ENSG00000233461.5
1427.86	1.97315	0.335617	5.87916	4.12347e-09	1.3387e-07	1.80448	LGALS2	3957	ENSG00000100079.6
414503	-2.18728	0.367189	-5.95684	2.57169e-09	1.34659e-07	1.11766	NCOA1	8648	ENSG00000084676.15
2946.55	2.5649	0.438952	5.84323	5.11985e-09	1.35249e-07	2.21086	ICAM4	3386	ENSG00000105371.8
64595	2.10219	0.355785	5.90859	3.4504e-09	1.35249e-07	1.49128	MRPL14	64928	ENSG00000180992.6
2117.38	3.19604	0.544525	5.86941	4.37355e-09	1.35414e-07	1.88436			ENSG00000231884.1
22479.4	2.44835	0.417633	5.86244	4.56116e-09	1.36129e-07	1.95288	CLEC4A	50856	ENSG00000111729.12
2310.19	2.51687	0.428409	5.87491	4.23066e-09	1.36511e-07	1.80448	MEIKIN	728637	ENSG00000239642.5
3588.39	3.1943	0.544617	5.86523	4.48505e-09	1.37438e-07	1.89815			ENSG00000248968.1
209532	2.39617	0.402838	5.94824	2.71048e-09	1.37564e-07	1.1449	SIVA1	10572	ENSG00000184990.12
95121	1.88273	0.320056	5.88251	4.04089e-09	1.37692e-07	1.70181	NRM	11270	ENSG00000137404.14
45410.1	-1.92726	0.326362	-5.9053	3.52011e-09	1.37692e-07	1.48308	PPP3CB-AS1	101929145	ENSG00000221817.9
245043	2.40461	0.405614	5.92833	3.06026e-09	1.39895e-07	1.26724	CNN2	1265	ENSG00000064666.14
126169	2.11991	0.361192	5.86922	4.37852e-09	1.40424e-07	1.80448	GALK1	2584	ENSG00000108479.11
1.30278e+06	2.56142	0.43374	5.90543	3.51732e-09	1.40563e-07	1.44561	MYL12B	103910	ENSG00000118680.12
521405	-1.98324	0.335092	-5.91848	3.24923e-09	1.40563e-07	1.33504	MAPRE2	10982	ENSG00000166974.12
15882.7	2.50615	0.427734	5.85913	4.6529e-09	1.4143e-07	1.89815			ENSG00000253364.1
164350	2.12255	0.362214	5.85993	4.63064e-09	1.41734e-07	1.88311	PSMG3	84262	ENSG00000157778.8
291862	-2.01411	0.339539	-5.9319	2.99455e-09	1.42858e-07	1.20698	XIAP	331	ENSG00000101966.12
85712	1.94677	0.331705	5.86897	4.38523e-09	1.43257e-07	1.76081	EXOSC4	54512	ENSG00000178896.7
1630.64	2.22073	0.379147	5.85717	4.70824e-09	1.4358e-07	1.88436			ENSG00000273186.1
147547	-2.02549	0.34512	-5.86894	4.38597e-09	1.48844e-07	1.6916	FNIP1	96459	ENSG00000217128.11
3309.73	2.54274	0.43671	5.8225	5.7975e-09	1.50385e-07	2.21086	ENAM	10117	ENSG00000132464.11
363522	2.3658	0.400576	5.90598	3.5055e-09	1.50434e-07	1.33504			ENSG00000254893.5
105889	2.66201	0.454741	5.85391	4.80138e-09	1.52137e-07	1.80448	PFDN4	5203	ENSG00000101132.9
18.2215	10.708	1.73892	6.15785	7.37401e-10	1.52137e-07	0.27732			ENSG00000253655.2
2874.77	2.6974	0.463705	5.81707	5.9889e-09	1.55974e-07	2.19322	RPSAP52	204010	ENSG00000241749.4
1797.13	2.50222	0.427802	5.84901	4.94496e-09	1.56374e-07	1.80448	WDR86-AS1	100131176	ENSG00000243836.5
131059	2.34463	0.401359	5.84173	5.16618e-09	1.56392e-07	1.88311	CENPX	201254	ENSG00000169689.14
1014.37	2.33898	0.400082	5.84626	5.02738e-09	1.58664e-07	1.80448	LINC01139	339535	ENSG00000215808.2
2375.91	2.41639	0.415671	5.81322	6.12815e-09	1.58853e-07	2.19322			ENSG00000273796.1
560358	2.36731	0.401533	5.89568	3.73135e-09	1.58853e-07	1.33504			ENSG00000283029.1
57156.9	-1.672	0.284846	-5.86984	4.3622e-09	1.62322e-07	1.52587	PARP11	57097	ENSG00000111224.13
173966	2.06081	0.352602	5.84457	5.07874e-09	1.63608e-07	1.76081	HRAS	3265	ENSG00000174775.16
51997.9	2.51815	0.431192	5.83997	5.22107e-09	1.6396e-07	1.80448	IL2RA	3559	ENSG00000134460.15
2756.85	2.24541	0.385074	5.83111	5.5059e-09	1.64209e-07	1.89815			ENSG00000260668.1
530470	1.66125	0.281702	5.89718	3.69775e-09	1.65025e-07	1.26724	EFEMP2	30008	ENSG00000172638.12
1861.8	2.3814	0.408517	5.82939	5.5631e-09	1.66799e-07	1.88436	MYOSLID	105373853	ENSG00000229647.1
11249.6	2.32347	0.398124	5.83603	5.34579e-09	1.67214e-07	1.80448			ENSG00000235884.3
56231.2	2.2108	0.380366	5.8123	6.16186e-09	1.68385e-07	2.06343	RNASE2	6036	ENSG00000169385.2
13939.2	1.95389	0.334913	5.83404	5.41015e-09	1.68894e-07	1.80448			ENSG00000240211.1
72012.8	2.16408	0.369249	5.86077	4.60733e-09	1.69925e-07	1.52587	RPL18AP6	285053	ENSG00000230979.3
885727	2.63794	0.447809	5.89077	3.84404e-09	1.70541e-07	1.26724	ATP5MF	9551	ENSG00000241468.7
176794	-1.87534	0.321731	-5.82891	5.57921e-09	1.73487e-07	1.80448	DDHD2	23259	ENSG00000085788.13
560358	2.36731	0.401533	5.89569	3.73112e-09	1.73487e-07	1.20698	RN7SL1	6029	ENSG00000276168.1
133678	2.11765	0.363853	5.82008	5.88205e-09	1.74924e-07	1.88311	COMMD5	28991	ENSG00000170619.9
21767	2.39072	0.410856	5.81887	5.92475e-09	1.74924e-07	1.89815			ENSG00000224543.4
14332.2	1.90144	0.326565	5.82255	5.7957e-09	1.75666e-07	1.84539	CSKMT	751071	ENSG00000214756.7
39208.1	2.48034	0.423351	5.85883	4.6613e-09	1.75666e-07	1.48308			ENSG00000254719.1
9435.49	-1.87374	0.322442	-5.81109	6.20688e-09	1.77174e-07	1.95612			ENSG00000226666.1
1.57848e+06	1.94312	0.330413	5.88088	4.08085e-09	1.79634e-07	1.26724	RPLP2	6181	ENSG00000177600.8
17.2252	23.7702	3.89924	6.09611	1.0868e-09	1.81502e-07	0.333691			ENSG00000260142.1
47324.2	2.12359	0.364876	5.82004	5.8834e-09	1.81521e-07	1.80448			ENSG00000269621.1
13178.4	2.35137	0.404406	5.81437	6.08609e-09	1.81547e-07	1.86457			ENSG00000273628.1
147417	2.38721	0.41004	5.82191	5.8179e-09	1.83525e-07	1.76081	ETHE1	23474	ENSG00000105755.7
254776	2.40799	0.410368	5.86789	4.41373e-09	1.83525e-07	1.33504			ENSG00000214975.4
38088.9	1.68819	0.290444	5.81244	6.15677e-09	1.85023e-07	1.84539	YDJC	150223	ENSG00000161179.13
802527	2.44055	0.416077	5.86561	4.47483e-09	1.8554e-07	1.33504	SNX17	9784	ENSG00000115234.10
10433.5	2.05008	0.353039	5.80693	6.36277e-09	1.8554e-07	1.89815	SCX	642658	ENSG00000260428.2
74702.9	2.17574	0.373621	5.82339	5.76667e-09	1.87376e-07	1.70181	ST20-MTHFS	100528021	ENSG00000259332.3
13037.7	3.06434	0.527856	5.80526	6.42646e-09	1.90403e-07	1.86457	CSF3	1440	ENSG00000108342.12
583103	2.75096	0.471008	5.84058	5.20183e-09	1.91683e-07	1.49485	COX7A2	1347	ENSG00000112695.11
162570	2.21396	0.38083	5.81353	6.11687e-09	1.91683e-07	1.76081	PSMG2	56984	ENSG00000128789.20
76621.9	-2.1441	0.369087	-5.80921	6.27696e-09	1.91683e-07	1.80448	FOXO4	4303	ENSG00000184481.16
121571	2.34016	0.402707	5.81108	6.20725e-09	1.93996e-07	1.76081	C12orf60	144608	ENSG00000182993.3
183621	2.35562	0.405409	5.81049	6.22902e-09	1.9449e-07	1.76081	LSM2	57819	ENSG00000204392.10
37189.5	2.0643	0.355773	5.80231	6.54086e-09	1.94678e-07	1.84539	POGLUT2	79070	ENSG00000134901.12
24266.9	2.30445	0.397552	5.79659	6.76779e-09	1.9559e-07	1.89815	VDR	7421	ENSG00000111424.10
337079	1.92866	0.328466	5.87171	4.31317e-09	1.9559e-07	1.20889	GADD45GIP1	90480	ENSG00000179271.2
584655	2.31556	0.39684	5.83498	5.3796e-09	1.97094e-07	1.49485	DAD1	1603	ENSG00000129562.10
274715	2.16271	0.370829	5.83209	5.4738e-09	2.00354e-07	1.49485	MANF	7873	ENSG00000145050.15
381000	1.89034	0.322207	5.86686	4.4413e-09	2.01141e-07	1.20698	TNFRSF12A	51330	ENSG00000006327.13
12053.3	2.05082	0.354239	5.78937	7.06525e-09	2.13821e-07	1.80448	TRABD2A	129293	ENSG00000186854.10
954578	2.11649	0.362472	5.83906	5.24973e-09	2.14537e-07	1.33504	TMED9	54732	ENSG00000184840.11
113368	2.21505	0.382003	5.79852	6.69047e-09	2.15579e-07	1.6916			ENSG00000267607.1
322141	1.96582	0.337857	5.81849	5.9383e-09	2.16321e-07	1.49485	PSMD13	5719	ENSG00000185627.17
99769.3	2.23248	0.382903	5.8304	5.5295e-09	2.16346e-07	1.39045			ENSG00000224864.4
381537	2.49986	0.429831	5.81591	6.03031e-09	2.19255e-07	1.49485	RPL21P119	653737	ENSG00000220793.5
185201	1.96346	0.339149	5.78937	7.06511e-09	2.25424e-07	1.70181	TP53I13	90313	ENSG00000167543.15
322645	2.16623	0.370723	5.84328	5.11836e-09	2.29681e-07	1.20889	PSMB3	5691	ENSG00000277791.4
400277	2.32088	0.397206	5.84302	5.12628e-09	2.30182e-07	1.20698	CNIH1	10175	ENSG00000100528.11
5395.3	2.08186	0.361138	5.76471	8.17981e-09	2.3333e-07	1.89815	MLPH	79083	ENSG00000115648.13
262932	-1.91288	0.327628	-5.83859	5.26447e-09	2.35567e-07	1.20889	SPIRE1	56907	ENSG00000134278.15
16801.5	2.34691	0.40737	5.76111	8.35622e-09	2.37912e-07	1.89815	PAPPA	5069	ENSG00000182752.9
128453	2.16769	0.375267	5.7764	7.63174e-09	2.42123e-07	1.70181	ZNF90	7643	ENSG00000213988.9
39891.5	2.0323	0.352507	5.76529	8.15182e-09	2.43679e-07	1.80448	CISH	1154	ENSG00000114737.15
288552	-2.09952	0.360197	-5.8288	5.58266e-09	2.49258e-07	1.20698	SERINC5	256987	ENSG00000164300.15
147508	2.43424	0.422725	5.75845	8.4892e-09	2.53286e-07	1.80448	ABT1	29777	ENSG00000146109.4
62545.1	2.02181	0.349197	5.78989	7.04343e-09	2.54047e-07	1.49128	ZNF593	51042	ENSG00000142684.8
56536.7	1.9529	0.339216	5.75708	8.558e-09	2.54859e-07	1.80448	ABRACL	58527	ENSG00000146386.7
335695	-1.9609	0.336694	-5.82398	5.74631e-09	2.55196e-07	1.20889	SECISBP2L	9728	ENSG00000138593.8
378653	2.38724	0.410039	5.82198	5.81557e-09	2.58439e-07	1.20698	IAH1	285148	ENSG00000134330.18
212564	2.20539	0.381256	5.78454	7.27103e-09	2.60649e-07	1.49485	FAM89B	23625	ENSG00000176973.7
268599	2.03344	0.34951	5.81798	5.95629e-09	2.64196e-07	1.20698	CASP3	836	ENSG00000164305.18
30782.7	2.15165	0.374188	5.75019	8.91431e-09	2.64229e-07	1.80448			ENSG00000257809.1
90967.1	1.62812	0.283389	5.74518	9.18232e-09	2.71918e-07	1.80448	TNIP2	79155	ENSG00000168884.14
24960.9	2.06389	0.358779	5.75254	8.79121e-09	2.75784e-07	1.70181	CSTA	1475	ENSG00000121552.3
44191.4	2.08245	0.360593	5.77507	7.6922e-09	2.76638e-07	1.48308	C10orf55	414236	ENSG00000222047.8
44296	-2.09813	0.363473	-5.77245	7.81266e-09	2.80708e-07	1.48308			ENSG00000281938.1
16222.7	2.56627	0.447501	5.73467	9.76998e-09	2.81852e-07	1.84539	RHOD	29984	ENSG00000173156.6
461231	2.31673	0.399666	5.79667	6.76452e-09	2.83917e-07	1.26724	RAP1B	5908	ENSG00000127314.17
44954.2	2.27595	0.396555	5.73931	9.50625e-09	2.86884e-07	1.76081	EGFLAM	133584	ENSG00000164318.17
3.48132e+06	2.52486	0.435739	5.79442	6.85576e-09	2.87212e-07	1.26724	OAZ1	4946	ENSG00000104904.12
8.73168	23.2783	4.00242	5.81605	6.02541e-09	2.9432e-07	1.08585	OR9G2P	81160	ENSG00000254825.1
356209	-1.77626	0.306453	-5.7962	6.78326e-09	2.97691e-07	1.20698	ADIPOR2	79602	ENSG00000006831.9
4911.04	2.24402	0.391877	5.72635	1.02615e-08	2.97691e-07	1.82491			ENSG00000258477.1
375002	2.52101	0.435698	5.78614	7.20217e-09	3.00608e-07	1.26724	NOP10	55505	ENSG00000182117.5
11050.6	2.20401	0.38556	5.71638	1.08816e-08	3.02942e-07	1.89815			ENSG00000231130.1
120425	-1.85096	0.323384	-5.72371	1.0422e-08	3.04643e-07	1.80448	PIK3CB	5291	ENSG00000051382.8
7.50507	23.0647	4.00587	5.75773	8.52518e-09	3.04643e-07	1.47708			ENSG00000271114.1
1.03733e+06	2.39497	0.414813	5.77361	7.75921e-09	3.06276e-07	1.33504	RPS29	6235	ENSG00000213741.8
198323	1.94282	0.335139	5.79704	6.74958e-09	3.10652e-07	1.14202	ITPA	3704	ENSG00000125877.12
20602.8	-2.38729	0.417792	-5.71406	1.10315e-08	3.10652e-07	1.86457	KIF19	124602	ENSG00000196169.14
13080.4	2.12072	0.371313	5.71141	1.12042e-08	3.10652e-07	1.89815	LOC124906608	124906608	ENSG00000223969.5
47825.7	2.21135	0.386344	5.72378	1.04182e-08	3.10652e-07	1.76081			ENSG00000267383.6
2668.71	2.22456	0.38896	5.71925	1.06996e-08	3.11037e-07	1.80448	CHST13	166012	ENSG00000180767.9
132425	2.06625	0.361064	5.72268	1.04859e-08	3.12098e-07	1.76081			ENSG00000261582.1
210448	1.96313	0.339834	5.77671	7.61736e-09	3.14735e-07	1.26724	MIR4435-2HG	541471	ENSG00000172965.14
92171.5	1.79516	0.314089	5.71544	1.09418e-08	3.17202e-07	1.80448	REEP4	80346	ENSG00000168476.11
600309	2.19538	0.381801	5.75006	8.92133e-09	3.22539e-07	1.44561	PHB1	5245	ENSG00000167085.11
2.01094e+06	2.3693	0.409244	5.78945	7.06162e-09	3.23145e-07	1.14019	PDIA6	10130	ENSG00000143870.12
559.922	-2.07244	0.363188	-5.70625	1.15496e-08	3.23145e-07	1.86457	MIR6784	102465470	ENSG00000277249.1
292441	2.2866	0.395874	5.77607	7.64658e-09	3.29682e-07	1.20889	BZW2	28969	ENSG00000136261.14
108250	2.17099	0.380126	5.71123	1.1216e-08	3.317e-07	1.76081	PYM1	84305	ENSG00000170473.16
51.309	25.3309	3.90454	6.48754	8.72497e-11	3.35512e-07	0.0135294	RNA5SP448	106479015	ENSG00000200021.1
137508	-2.09033	0.366707	-5.70029	1.19607e-08	3.52759e-07	1.76081	BCAS3	54828	ENSG00000141376.21
9443.08	2.31941	0.407463	5.69232	1.25323e-08	3.52759e-07	1.84539	LILRA5	353514	ENSG00000187116.13
12516.4	2.08916	0.36719	5.68959	1.27344e-08	3.54356e-07	1.86457			ENSG00000261065.1
976875	1.9749	0.344638	5.73035	1.00223e-08	3.59388e-07	1.44561	DDOST	1650	ENSG00000244038.9
79039.8	1.70994	0.300414	5.69193	1.2561e-08	3.60516e-07	1.80448	SNRPE	6635	ENSG00000182004.12
129252	2.46191	0.433164	5.68354	1.31935e-08	3.62529e-07	1.88311	MED27	9442	ENSG00000160563.13
1602.34	2.15136	0.378684	5.68115	1.33789e-08	3.67048e-07	1.88436			ENSG00000250714.3
42479.6	-1.89779	0.334984	-5.66532	1.46754e-08	3.67344e-07	2.06343	RASGRF2	5924	ENSG00000113319.11
1138.36	2.20107	0.386593	5.6935	1.24458e-08	3.67843e-07	1.74442	TEX41	401014	ENSG00000226674.8
18.4637	9.88944	1.59622	6.19556	5.80791e-10	3.67843e-07	0.0814047			ENSG00000253913.1
82852.1	1.89431	0.332613	5.69524	1.23202e-08	3.72909e-07	1.70181	CARD9	64170	ENSG00000187796.13
5147.72	2.48451	0.437319	5.68124	1.3372e-08	3.77106e-07	1.82491	MCOLN3	55283	ENSG00000055732.12
34358.9	2.28661	0.403065	5.67306	1.40273e-08	3.86823e-07	1.86457	F12	2161	ENSG00000131187.9
83832.6	2.00373	0.35294	5.67725	1.36879e-08	3.89684e-07	1.80448	SPINDOC	144097	ENSG00000168005.8
65719.4	2.04433	0.35857	5.70134	1.18869e-08	4.08748e-07	1.49128	PLBD1	79887	ENSG00000121316.10
1659.91	2.83196	0.49957	5.66879	1.43806e-08	4.08748e-07	1.80448			ENSG00000200312.1
8790.44	2.16693	0.382528	5.66476	1.47232e-08	4.08763e-07	1.84539	NKILA	105416157	ENSG00000278709.1
161543	1.7438	0.307093	5.67842	1.35944e-08	4.11369e-07	1.6916	GMPPA	29926	ENSG00000144591.18
826.436	2.69852	0.476793	5.65973	1.51614e-08	4.15734e-07	1.86457	FAM86GP	387745	ENSG00000166492.9
85757.1	-1.85127	0.3262	-5.67528	1.38464e-08	4.15734e-07	1.70181	C2orf69	205327	ENSG00000178074.5
174723	-2.02818	0.358156	-5.66285	1.48877e-08	4.21191e-07	1.80448	AKAP1	8165	ENSG00000121057.12
89564.6	2.63315	0.464256	5.67175	1.41346e-08	4.2363e-07	1.70181	HSCB	150274	ENSG00000100209.9
44108.8	2.28384	0.403137	5.66517	1.46876e-08	4.25076e-07	1.76081	RPL10AP6	100128936	ENSG00000226360.5
200526	2.3275	0.406861	5.72063	1.06133e-08	4.26414e-07	1.26724	MRPL32	64983	ENSG00000106591.3
228203	2.34426	0.409863	5.71962	1.06764e-08	4.28569e-07	1.26724	CNIH4	29097	ENSG00000143771.11
1141.39	2.06654	0.364893	5.66342	1.4839e-08	4.32335e-07	1.74442			ENSG00000260682.3
42781.7	2.02931	0.358816	5.65558	1.55317e-08	4.3707e-07	1.80448			ENSG00000204652.6
182997	-1.97233	0.348216	-5.66409	1.47804e-08	4.40238e-07	1.70181	CCSER2	54462	ENSG00000107771.15
396106	2.25302	0.394263	5.71451	1.1002e-08	4.40238e-07	1.26724	TRMT112	51504	ENSG00000173113.6
70831.6	2.12268	0.375311	5.65581	1.55117e-08	4.46143e-07	1.76081	CDCA4	55038	ENSG00000170779.10
520800	2.25661	0.397074	5.68308	1.32287e-08	4.4778e-07	1.49485	LAMTOR4	389541	ENSG00000188186.10
3434.84	2.58695	0.458025	5.64806	1.62266e-08	4.48222e-07	1.83017	CHMP4C	92421	ENSG00000164695.4
50841.1	2.37968	0.422932	5.62662	1.83778e-08	4.4986e-07	2.06343	GLRX2	51022	ENSG00000023572.8
11086.3	2.28133	0.404161	5.64459	1.65572e-08	4.52781e-07	1.84539	RPS9P2	267009	ENSG00000237214.3
1.58849e+06	2.36808	0.413558	5.7261	1.02767e-08	4.54446e-07	1.14019			ENSG00000218537.1
42600.9	1.91197	0.338037	5.6561	1.54849e-08	4.58376e-07	1.70181	HAPLN3	145864	ENSG00000140511.11
92586.2	-1.9433	0.343948	-5.64998	1.60463e-08	4.58678e-07	1.76081	PPM1L	151742	ENSG00000163590.13
71.5593	26.2213	4.21339	6.22332	4.86752e-10	4.63761e-07	0.0527806			ENSG00000229779.1
464161	2.15998	0.377299	5.72485	1.03527e-08	4.65397e-07	1.11766	CHPF2	54480	ENSG00000033100.15
2.7228e+06	1.8229	0.319664	5.70256	1.18019e-08	4.67511e-07	1.26724	IGFBP2	3485	ENSG00000115457.9
28391.8	2.05351	0.364016	5.64125	1.68823e-08	4.69241e-07	1.80448	TRAC	28755	ENSG00000277734.6
50660.6	1.68801	0.299258	5.64066	1.69404e-08	4.70444e-07	1.80448	CASP6	839	ENSG00000138794.9
588105	2.10176	0.370156	5.67806	1.36233e-08	4.7183e-07	1.44561	TXNDC5	81567	ENSG00000239264.8
111009	2.13613	0.379265	5.6323	1.77822e-08	4.72374e-07	1.88311	C1QTNF6	114904	ENSG00000133466.13
2.49259e+06	2.13732	0.376852	5.6715	1.4155e-08	4.7327e-07	1.49485	RPL10	6134	ENSG00000147403.16
24879.6	2.32772	0.412794	5.63893	1.71105e-08	4.73508e-07	1.80448	SMAGP	57228	ENSG00000170545.16
7438.79	2.58753	0.459537	5.63073	1.79453e-08	4.80184e-07	1.86457	IGHJ4	28477	ENSG00000240041.1
1.14707e+06	-1.90862	0.33642	-5.67331	1.40065e-08	4.82988e-07	1.44561	AP2B1	163	ENSG00000006125.16
78371.9	1.8482	0.326133	5.66701	1.45315e-08	4.85324e-07	1.49128	ZDHHC12	84885	ENSG00000160446.18
97589.1	2.18811	0.387848	5.64166	1.68415e-08	4.95434e-07	1.6916	SLC66A3	130814	ENSG00000162976.12
5164.81	2.07183	0.368168	5.62741	1.82941e-08	4.98417e-07	1.82491			ENSG00000196933.5
41810	2.21878	0.39387	5.63327	1.76821e-08	4.98848e-07	1.76081	CD274	29126	ENSG00000120217.13
559380	2.15804	0.381426	5.65783	1.53299e-08	5.08993e-07	1.49485	ARL6IP4	51329	ENSG00000182196.13
1.11816e+06	2.16147	0.382262	5.65442	1.56372e-08	5.18745e-07	1.49485	HMGN2	3151	ENSG00000198830.10
7441.62	2.04284	0.363745	5.61614	1.95274e-08	5.18897e-07	1.86457	ZNF236-DT	100131655	ENSG00000264278.1
757818	2.33109	0.412302	5.65383	1.56911e-08	5.19633e-07	1.49485	ATP6V0B	533	ENSG00000117410.13
16595	2.3094	0.411528	5.61178	2.00261e-08	5.21832e-07	1.89815	PRSS36	146547	ENSG00000178226.10
68421.5	-1.83607	0.324786	-5.65316	1.57528e-08	5.22022e-07	1.49128	PLEKHM3	389072	ENSG00000178385.14
173297	-1.6249	0.289629	-5.61026	2.02018e-08	5.29697e-07	1.88311	MAPK9	5601	ENSG00000050748.17
66944.6	1.94188	0.345256	5.62447	1.86076e-08	5.39405e-07	1.70181			ENSG00000261759.1
25146.9	2.19967	0.392109	5.60984	2.0251e-08	5.40906e-07	1.84539	SPACDR	402573	ENSG00000185955.4
19286.6	2.33317	0.41673	5.59876	2.15892e-08	5.44438e-07	1.95288	PELATON	100506115	ENSG00000224397.5
153031	2.05918	0.366846	5.61321	1.98609e-08	5.55011e-07	1.76081	NUDT22	84304	ENSG00000149761.8
12021	2.13278	0.380851	5.60005	2.14286e-08	5.55016e-07	1.89815	SP6	80320	ENSG00000189120.4
154355	2.06095	0.367975	5.60078	2.13389e-08	5.56629e-07	1.88311	JAGN1	84522	ENSG00000171135.13
36828.9	-2.02851	0.358883	-5.65227	1.58343e-08	5.57216e-07	1.39467			ENSG00000227487.3
65650.9	2.1835	0.389094	5.61174	2.00302e-08	5.57823e-07	1.76081	NUDT14	256281	ENSG00000183828.14
2.70094e+06	2.47051	0.436719	5.65697	1.54066e-08	5.65409e-07	1.33504	SAT1	6303	ENSG00000130066.16
1999.47	2.55966	0.456231	5.61045	2.018e-08	5.66303e-07	1.74442	TRDJ1	28522	ENSG00000211825.1
526065	2.14409	0.378093	5.6708	1.42131e-08	5.75965e-07	1.20698	RPL18A	6142	ENSG00000105640.12
420667	2.52434	0.445857	5.66177	1.49818e-08	5.77752e-07	1.26724	UQCR10	29796	ENSG00000184076.13
18.3516	9.334	1.57797	5.9152	3.31469e-09	5.83615e-07	0.27732	S100G	795	ENSG00000169906.5
474085	1.93552	0.343717	5.63114	1.79026e-08	5.8427e-07	1.49485			ENSG00000269242.1
75041.2	1.98402	0.354523	5.59632	2.18955e-08	5.9146e-07	1.80448	DNAJC17	55192	ENSG00000104129.9
168132	2.10919	0.37771	5.58414	2.34858e-08	6.07411e-07	1.88311	NANS	54187	ENSG00000095380.10
28165.5	2.30546	0.411596	5.60127	2.12784e-08	6.08431e-07	1.70181	LOC100287430	100287430	ENSG00000233558.1
3882.59	2.6122	0.467437	5.58835	2.2924e-08	6.08992e-07	1.83017			ENSG00000211678.2
44043	2.36389	0.422572	5.59406	2.21815e-08	6.11963e-07	1.76081	TWIST1	7291	ENSG00000122691.12
1.01677e+06	-2.06094	0.366299	-5.62638	1.8403e-08	6.17894e-07	1.44561	WNK1	65125	ENSG00000060237.16
177715	2.23769	0.401242	5.5769	2.44849e-08	6.30566e-07	1.88311	PDLIM2	64236	ENSG00000120913.23
4419.08	2.08396	0.373337	5.58198	2.37802e-08	6.31413e-07	1.82491	RPS26P31	645979	ENSG00000235459.5
356295	2.05128	0.364001	5.63536	1.74693e-08	6.33509e-07	1.33504	NDUFS3	4722	ENSG00000213619.9
152534	2.12596	0.380141	5.59255	2.23759e-08	6.39322e-07	1.6916	MRPL34	64981	ENSG00000130312.6
3033.62	2.1759	0.390467	5.57256	2.51026e-08	6.39322e-07	1.89815	CMTM2	146225	ENSG00000140932.9
38478.8	2.20351	0.395215	5.57548	2.4685e-08	6.3933e-07	1.86457	ZP3	7784	ENSG00000188372.14
1725.87	2.76668	0.496288	5.57474	2.47897e-08	6.415e-07	1.86457			ENSG00000230593.3
120860	2.11662	0.379956	5.5707	2.53722e-08	6.49559e-07	1.88311	SLC35C1	55343	ENSG00000181830.8
12412.2	-1.85091	0.332352	-5.56912	2.56033e-08	6.49735e-07	1.89815			ENSG00000237580.1
672320	2.49299	0.440852	5.65493	1.55911e-08	6.58115e-07	1.14019	PRDX4	10549	ENSG00000123131.12
476332	2.18378	0.387484	5.6358	1.74252e-08	6.61237e-07	1.26724	LGMN	5641	ENSG00000100600.14
3815.72	3.3364	0.598746	5.57232	2.51366e-08	6.61276e-07	1.82491	RNU4-1	26835	ENSG00000200795.1
924.433	2.00983	0.360554	5.57428	2.48556e-08	6.61276e-07	1.80448	SNORD23	692091	ENSG00000221803.1
1695.06	2.11491	0.379124	5.57843	2.42702e-08	6.67371e-07	1.74442			ENSG00000234166.1
302980	2.09495	0.371347	5.64149	1.68581e-08	6.68347e-07	1.20889	NENF	29937	ENSG00000117691.9
246125	-1.62901	0.28927	-5.63145	1.78697e-08	6.75267e-07	1.26724	RO60	6738	ENSG00000116747.12
1.65339e+06	2.23341	0.398651	5.60241	2.11397e-08	6.76638e-07	1.49485	RPL10A	4736	ENSG00000198755.10
298960	2.06328	0.36702	5.6217	1.89082e-08	6.77089e-07	1.33504	TNFRSF10B	8795	ENSG00000120889.12
228278	2.18187	0.386317	5.64787	1.62451e-08	6.77771e-07	1.1449	PSMB10	5699	ENSG00000205220.11
411332	2.16312	0.383694	5.6376	1.72432e-08	6.81841e-07	1.20698	RPL13AP25	100287887	ENSG00000136149.6
1755.94	1.86735	0.335826	5.56046	2.69067e-08	6.88151e-07	1.86457	LINC01451	401561	ENSG00000279141.3
4.27817e+06	2.12851	0.380194	5.59847	2.16249e-08	6.8871e-07	1.49485	RPLP0	6175	ENSG00000089157.15
5667.16	2.15525	0.387234	5.56574	2.61038e-08	6.8871e-07	1.80448	DEPDC4	120863	ENSG00000166153.16
34920.4	-1.79529	0.322592	-5.56521	2.61834e-08	6.90226e-07	1.80448			ENSG00000257386.1
11284	2.20947	0.397092	5.56411	2.63495e-08	6.94028e-07	1.80448	MIR3667HG	348645	ENSG00000188511.12
12.2233	23.7488	4.21347	5.6364	1.73642e-08	6.95195e-07	1.18616	RNU1-140P	106480669	ENSG00000201910.1
38618.2	2.17931	0.392549	5.5517	2.82907e-08	7.19945e-07	1.86457	RPS15AP19	646819	ENSG00000219023.1
19974.2	1.90815	0.343384	5.55689	2.74619e-08	7.21135e-07	1.80448	STAP2	55620	ENSG00000178078.11
2218	3.21416	0.57843	5.5567	2.74925e-08	7.21135e-07	1.80448	RNA5S8	100169759	ENSG00000200343.1
12.5495	23.784	4.21346	5.64475	1.65417e-08	7.21135e-07	1.08585	OR4G1P	26681	ENSG00000267310.1
180681	2.1408	0.386144	5.54403	2.95589e-08	7.42349e-07	1.88311			ENSG00000213885.3
12.5538	23.7746	4.21346	5.64252	1.6758e-08	7.4421e-07	1.06405			ENSG00000279869.1
6.84623e+06	2.2012	0.391034	5.62918	1.81066e-08	7.49783e-07	1.14019			ENSG00000258017.1
69278.5	2.1603	0.388602	5.55915	2.71087e-08	7.51476e-07	1.70181	RPL17P36	729340	ENSG00000236058.3
95886.6	2.08522	0.375096	5.55917	2.71063e-08	7.55325e-07	1.6916	IFT25	51668	ENSG00000081870.11
632103	2.05811	0.367592	5.5989	2.15718e-08	7.61017e-07	1.33504	MMP2	4313	ENSG00000087245.12
966851	-2.08605	0.373928	-5.57874	2.42269e-08	7.62687e-07	1.49485	DYNC1LI2	1783	ENSG00000135720.12
195983	2.42482	0.432579	5.6055	2.07657e-08	7.70504e-07	1.26724	IGHG1	3500	ENSG00000211896.7
61960.3	2.2749	0.409616	5.55374	2.79624e-08	7.71322e-07	1.70181	MDP1	145553	ENSG00000213920.8
994.138	2.50714	0.452266	5.54351	2.9647e-08	7.71322e-07	1.80448			ENSG00000281311.1
1840.14	2.47825	0.447742	5.535	3.11224e-08	7.8291e-07	1.86457	RNU4ATAC	100151683	ENSG00000264229.1
12828.5	2.01118	0.363379	5.53467	3.11819e-08	7.83766e-07	1.86457	NKG7	4818	ENSG00000105374.9
11715.9	2.10875	0.381032	5.53431	3.12463e-08	7.8474e-07	1.86457	LOC101929532	101929532	ENSG00000236841.7
4457.22	2.23262	0.40325	5.53657	3.08449e-08	7.90848e-07	1.82491			ENSG00000267279.1
5796.78	2.09387	0.378543	5.5314	3.17687e-08	7.96554e-07	1.86457	KCNJ15	3772	ENSG00000157551.17
9636.45	2.23346	0.403835	5.53062	3.19106e-08	7.98807e-07	1.86457	COLEC11	78989	ENSG00000118004.17
110191	2.55539	0.461206	5.54068	3.01304e-08	7.98807e-07	1.76081	ADAM8	101	ENSG00000151651.15
23601.3	1.98745	0.359581	5.52712	3.25528e-08	7.99814e-07	1.89815	TBXA2R	6915	ENSG00000006638.11
14643.3	-2.20208	0.398943	-5.51978	3.39427e-08	8.08591e-07	1.95612	CALB2	794	ENSG00000172137.18
10150.9	2.23003	0.40335	5.52878	3.22471e-08	8.13625e-07	1.84539	MEI1	150365	ENSG00000167077.12
4493.54	-2.06975	0.374772	-5.52269	3.3385e-08	8.1826e-07	1.89815			ENSG00000249474.1
2343.07	3.28867	0.595765	5.52007	3.38855e-08	8.29852e-07	1.89815			ENSG00000216657.1
305928	2.21981	0.397189	5.5888	2.28649e-08	8.38057e-07	1.26724	IGF2	3481	ENSG00000167244.18
149726	2.14643	0.387697	5.53637	3.08814e-08	8.42161e-07	1.70181	NDUFA7	4701	ENSG00000267855.5
126239	2.0885	0.377999	5.52514	3.2923e-08	8.46068e-07	1.80448			ENSG00000257764.2
18445.8	1.98237	0.359724	5.5108	3.57199e-08	8.47501e-07	1.95288			ENSG00000234743.1
269914	2.15764	0.386354	5.58463	2.34204e-08	8.55639e-07	1.26724	SELENOS	55829	ENSG00000131871.14
10481.4	2.45211	0.444041	5.52227	3.34646e-08	8.5787e-07	1.80448			ENSG00000225840.2
983.172	2.49606	0.452483	5.51638	3.46057e-08	8.5787e-07	1.86457	SNORA50C	677842	ENSG00000277887.1
142263	2.04418	0.369535	5.53177	3.17021e-08	8.60353e-07	1.70181			ENSG00000218175.2
53393.3	-1.85205	0.335244	-5.52449	3.30438e-08	8.66022e-07	1.76081	ZXDB	158586	ENSG00000198455.4
392509	2.40175	0.428884	5.6	2.1435e-08	8.8433e-07	1.11766	TGM2	7052	ENSG00000198959.11
6033.87	-1.87127	0.339788	-5.50718	3.64628e-08	8.85055e-07	1.89815			ENSG00000232882.1
306247	-1.91469	0.343312	-5.57712	2.44537e-08	8.88354e-07	1.26724	STXBP1	6812	ENSG00000136854.18
70072.8	2.00889	0.36402	5.51864	3.41632e-08	8.92476e-07	1.76081	BOLA2	552900	ENSG00000169627.7
547835	2.2111	0.396545	5.57592	2.46229e-08	8.93061e-07	1.26724	C7orf50	84310	ENSG00000146540.14
9911.41	2.41937	0.439275	5.50765	3.63652e-08	8.95694e-07	1.86457	ESR2	2100	ENSG00000140009.18
39523.9	-1.83547	0.332377	-5.52226	3.34661e-08	9.02394e-07	1.70181	GPR75	10936	ENSG00000119737.5
59191.4	2.13074	0.386594	5.51158	3.55634e-08	9.02939e-07	1.80448	BATF3	55509	ENSG00000123685.8
17.2555	8.06899	1.36599	5.90705	3.48292e-09	9.02939e-07	0.176759			ENSG00000229955.1
449086	2.14455	0.384329	5.57998	2.4054e-08	9.11341e-07	1.20698	COX5B	1329	ENSG00000135940.6
1207.67	-1.95379	0.35462	-5.50954	3.59765e-08	9.11341e-07	1.80448			ENSG00000249772.1
4156.44	2.4682	0.448714	5.50061	3.78483e-08	9.11341e-07	1.89815	SIGLEC12	89858	ENSG00000254521.6
425040	2.32624	0.416968	5.57894	2.41995e-08	9.15638e-07	1.20698	NDUFA11	126328	ENSG00000174886.12
136899	1.92227	0.348775	5.51149	3.55811e-08	9.221e-07	1.76081			ENSG00000237493.3
2.16181e+06	2.36546	0.425591	5.55805	2.72807e-08	9.31717e-07	1.33504	GPX1	2876	ENSG00000233276.3
314036	2.38487	0.427922	5.57314	2.5019e-08	9.44383e-07	1.20698			ENSG00000267740.5
301611	-1.78111	0.320225	-5.56207	2.66591e-08	9.57674e-07	1.26724	KDM3B	51780	ENSG00000120733.13
61618.1	2.0297	0.368406	5.50941	3.60046e-08	9.61583e-07	1.70181	TEN1	100134934	ENSG00000257949.6
145326	-2.22028	0.40375	-5.49915	3.81636e-08	9.61583e-07	1.80448	GAN	8139	ENSG00000261609.4
4633.57	2.35929	0.429257	5.49622	3.88021e-08	9.62848e-07	1.83017	RPSAP45	728562	ENSG00000219773.1
179352	2.50038	0.454764	5.4982	3.83692e-08	9.64899e-07	1.80448	PHF5A	84844	ENSG00000100410.7
126661	-1.82757	0.332981	-5.48852	4.05312e-08	9.75933e-07	1.88311			ENSG00000283143.1
100532	1.99292	0.362366	5.49975	3.80331e-08	9.78615e-07	1.76081	RAB20	55647	ENSG00000139832.4
196984	2.41106	0.432573	5.57375	2.49309e-08	9.88285e-07	1.14202	GLRX3	10539	ENSG00000108010.11
22810.4	2.3467	0.427295	5.49198	3.97452e-08	9.95552e-07	1.80448	COL13A1	1305	ENSG00000197467.13
4603.15	1.92161	0.350015	5.49009	4.01718e-08	9.95552e-07	1.82491			ENSG00000249852.1
20.1736	23.6254	3.93357	6.00611	1.90032e-09	1.00807e-06	0.0851383			ENSG00000229542.3
1.53521e+06	-2.28522	0.413795	-5.52259	3.34048e-08	1.00846e-06	1.49485	NCAM1	4684	ENSG00000149294.16
317006	1.96288	0.353201	5.55739	2.73833e-08	1.02141e-06	1.20889	SRM	6723	ENSG00000116649.9
346751	2.13755	0.387236	5.52002	3.3897e-08	1.0217e-06	1.49485	UPP1	7378	ENSG00000183696.13
58750.6	2.16277	0.393465	5.49671	3.86935e-08	1.02363e-06	1.70181	CD163L1	283316	ENSG00000177675.8
957813	2.22817	0.40371	5.51923	3.40484e-08	1.02465e-06	1.49485	ARPC4	10093	ENSG00000241553.12
104201	2.14798	0.391368	5.48838	4.05629e-08	1.0355e-06	1.76081	BAK1	578	ENSG00000030110.12
10.0948	23.4793	4.21348	5.57242	2.51221e-08	1.03833e-06	1.08585			ENSG00000183909.5
10.2972	23.4943	4.21348	5.57598	2.46135e-08	1.03833e-06	1.06405	WARS2P1	100421633	ENSG00000227209.1
13127.3	2.29449	0.419574	5.46862	4.53551e-08	1.03978e-06	1.95612	RN7SL3	378707	ENSG00000278771.1
369084	2.18543	0.396221	5.51567	3.4745e-08	1.04049e-06	1.49485	CIB1	10519	ENSG00000185043.10
56790.3	-1.75209	0.318984	-5.49272	3.95785e-08	1.04049e-06	1.70181	CHMP3-AS1	105374845	ENSG00000228363.2
10184.5	-1.71767	0.313819	-5.47343	4.41417e-08	1.04049e-06	1.89815	ZIM2	23619	ENSG00000269699.5
498212	2.10642	0.381958	5.5148	3.49179e-08	1.04425e-06	1.49485	THBS1	7057	ENSG00000137801.10
1762.64	2.0863	0.380628	5.48121	4.22423e-08	1.0457e-06	1.80448	ERN2	10595	ENSG00000134398.13
2880.41	2.08438	0.380929	5.47183	4.45407e-08	1.04737e-06	1.89815			ENSG00000273055.1
64479.5	2.10933	0.384902	5.48016	4.24936e-08	1.05028e-06	1.80448	ICAM3	3385	ENSG00000076662.9
147995	2.02246	0.368404	5.48978	4.02424e-08	1.05382e-06	1.70181	TIMM22	29928	ENSG00000177370.4
273400	2.27839	0.410744	5.54698	2.90649e-08	1.07062e-06	1.20889			ENSG00000197582.5
51784.6	2.07108	0.378085	5.47782	4.306e-08	1.08813e-06	1.76081	EXOSC1	51013	ENSG00000171311.12
101075	1.89624	0.343589	5.51892	3.41092e-08	1.09068e-06	1.39045	GLCE	26035	ENSG00000138604.9
9.46131	23.3674	4.21349	5.54585	2.92531e-08	1.09565e-06	1.18616			ENSG00000229297.1
27367	2.09793	0.382758	5.48108	4.2273e-08	1.1027e-06	1.70181	GEMIN7-AS1	105372419	ENSG00000267348.2
94292.5	1.91501	0.347269	5.51448	3.4982e-08	1.11512e-06	1.39045	MRPL11	65003	ENSG00000174547.13
9.78503	23.4327	4.21349	5.56135	2.67695e-08	1.11512e-06	1.06405			ENSG00000254086.1
3220.57	2.49472	0.456768	5.46167	4.71666e-08	1.12034e-06	1.86457	SCARNA10	692148	ENSG00000239002.3
57707.2	1.87644	0.341387	5.49651	3.87383e-08	1.12352e-06	1.52587	ZNF593OS	118568799	ENSG00000236782.6
197492	1.83389	0.333497	5.49897	3.82015e-08	1.13007e-06	1.49485	YIF1A	10897	ENSG00000174851.14
44041	1.7853	0.326397	5.4697	4.50792e-08	1.13123e-06	1.76081			ENSG00000255432.1
1.04153e+06	2.23391	0.4049	5.51718	3.44477e-08	1.13888e-06	1.33504	TMED2	10959	ENSG00000086598.10
647479	2.1754	0.395304	5.5031	3.73177e-08	1.13888e-06	1.44561	CTSC	1075	ENSG00000109861.15
9.78918	23.3864	4.21349	5.55038	2.85057e-08	1.15729e-06	1.08585			ENSG00000282850.1
558058	2.35899	0.429486	5.49259	3.96078e-08	1.16716e-06	1.49485	TMA7	51372	ENSG00000232112.3
209570	1.78737	0.325502	5.49111	3.99425e-08	1.17612e-06	1.49485	ARID5A	10865	ENSG00000196843.15
8.86697	23.3005	4.2135	5.52997	3.20289e-08	1.18574e-06	1.18804			ENSG00000254000.1
87047.8	2.10118	0.384875	5.45939	4.77784e-08	1.19252e-06	1.76081	SLAMF8	56833	ENSG00000158714.10
6712.79	2.28727	0.420001	5.44586	5.15562e-08	1.19278e-06	1.89815	GDF5	8200	ENSG00000125965.8
62213.4	2.08566	0.380334	5.48376	4.16385e-08	1.19744e-06	1.52587			ENSG00000257341.5
9.34836	23.3722	4.21349	5.547	2.9062e-08	1.19759e-06	1.06405	SSU72P6	643263	ENSG00000236175.3
30822.3	1.8923	0.346343	5.46367	4.66391e-08	1.20074e-06	1.70181	HLX	3142	ENSG00000136630.12
408061	2.08909	0.378222	5.52344	3.32425e-08	1.20579e-06	1.20698	TPM2	7169	ENSG00000198467.13
859416	2.10803	0.383935	5.49058	4.00626e-08	1.21232e-06	1.44561	EIF3I	8668	ENSG00000084623.11
3052.56	2.62008	0.480648	5.45115	5.00444e-08	1.21232e-06	1.80448	TMPRSS2	7113	ENSG00000184012.11
7614.12	2.17451	0.399135	5.44805	5.09236e-08	1.21795e-06	1.82491	BAIAP2L1	55971	ENSG00000006453.13
90897	1.90155	0.348902	5.45009	5.03442e-08	1.21795e-06	1.80448	TNFAIP6	7130	ENSG00000123610.4
8331.11	2.18433	0.401004	5.44714	5.11873e-08	1.22332e-06	1.82491	ASB9	140462	ENSG00000102048.15
226797	2.12261	0.385254	5.50964	3.59568e-08	1.23654e-06	1.26724	TMED1	11018	ENSG00000099203.6
15580.9	2.19718	0.403871	5.44031	5.31879e-08	1.2422e-06	1.86457			ENSG00000270069.1
126234	1.93114	0.353937	5.45618	4.86488e-08	1.2439e-06	1.70181	CHMP6	79643	ENSG00000176108.9
60291.7	2.02419	0.369448	5.47896	4.27833e-08	1.24742e-06	1.49128	CRIP1	1396	ENSG00000213145.9
138718	1.85973	0.340844	5.45624	4.86315e-08	1.24907e-06	1.6916	FBXO22	26263	ENSG00000167196.13
63721.8	2.46587	0.452843	5.44532	5.17135e-08	1.27505e-06	1.76081	C7	730	ENSG00000112936.18
60563.4	2.21953	0.405749	5.47019	4.49546e-08	1.27809e-06	1.52587	AVEN	57099	ENSG00000169857.7
64588.7	1.73816	0.319555	5.43931	5.34877e-08	1.28493e-06	1.80448	ORAI1	84876	ENSG00000276045.2
68212.6	2.01235	0.369974	5.43915	5.35358e-08	1.28511e-06	1.80448	LYSET	26175	ENSG00000153485.5
948.635	2.33906	0.430578	5.43238	5.56086e-08	1.29087e-06	1.86457	AGRP	181	ENSG00000159723.4
18533	1.92501	0.355037	5.422	5.89371e-08	1.30459e-06	1.95288	TBC1D10C	374403	ENSG00000175463.11
8.36245	23.2168	4.21351	5.5101	3.58627e-08	1.30459e-06	1.18804	RN7SKP42	106480846	ENSG00000222845.1
70655.1	1.87026	0.343404	5.44625	5.14442e-08	1.30523e-06	1.70181	TRADD	8717	ENSG00000102871.15
17703	2.58888	0.476272	5.43571	5.45799e-08	1.30523e-06	1.80448			ENSG00000219928.2
39010.7	2.43648	0.448866	5.42808	5.69634e-08	1.31733e-06	1.86457	MMP7	4316	ENSG00000137673.8
6830.81	-1.73914	0.320413	-5.4278	5.70521e-08	1.31839e-06	1.86457	SLC7A11-AS1	641364	ENSG00000250033.5
2915.76	2.98048	0.548543	5.43346	5.52716e-08	1.31878e-06	1.80448	RNA5S1	100169751	ENSG00000199352.1
368107	1.88986	0.344455	5.48652	4.09918e-08	1.32099e-06	1.33504	P2RX5-TAX1BP3	100533970	ENSG00000257950.3
100548	2.03748	0.374758	5.43679	5.42497e-08	1.32451e-06	1.76081	TMEM11	8834	ENSG00000178307.9
8.88213e+06	2.17646	0.394756	5.51344	3.51892e-08	1.32579e-06	1.14019	TUBA1B	10376	ENSG00000123416.15
202772	-1.53923	0.279266	-5.51169	3.55402e-08	1.33123e-06	1.1449	VPS13D	55187	ENSG00000048707.13
479082	2.20025	0.399863	5.50252	3.74392e-08	1.33123e-06	1.20698	SEC13	6396	ENSG00000157020.17
5558.17	2.15888	0.397512	5.43098	5.60451e-08	1.33123e-06	1.80448	RPL17P50	729046	ENSG00000213700.3
120420	-1.50545	0.277595	-5.4232	5.85413e-08	1.33146e-06	1.88311	SYNJ1	8867	ENSG00000159082.17
407245	2.51297	0.45748	5.49306	3.9502e-08	1.33406e-06	1.26724	CXCL8	3576	ENSG00000169429.10
37210.7	2.02015	0.371357	5.43992	5.33056e-08	1.33952e-06	1.70181	ST20	400410	ENSG00000180953.11
11182.6	2.07638	0.382754	5.42484	5.80057e-08	1.34273e-06	1.84539	PTGIR	5739	ENSG00000160013.8
1.99519e+06	2.05723	0.374619	5.49152	3.98481e-08	1.34273e-06	1.26724	RPLP0P6	220717	ENSG00000213553.4
1.29444e+06	1.94042	0.354083	5.48013	4.25006e-08	1.35836e-06	1.33504	CALU	813	ENSG00000128595.16
5677.64	2.39639	0.441942	5.4224	5.88032e-08	1.35864e-06	1.84539	PAPPA-AS1	493913	ENSG00000256040.2
8.51491	23.2401	4.2135	5.51562	3.47544e-08	1.36367e-06	1.08585	RNU6-788P	106480609	ENSG00000212269.1
180566	2.19671	0.404197	5.43475	5.48723e-08	1.38103e-06	1.6916	MS4A4A	51338	ENSG00000110079.16
8.74102	23.2434	4.2135	5.51641	3.46004e-08	1.38338e-06	1.06405	RNA5SP171	100873436	ENSG00000212373.1
465700	2.18765	0.397346	5.50565	3.67801e-08	1.39896e-06	1.11766	VKORC1	79001	ENSG00000167397.14
108105	2.16861	0.400133	5.41972	5.96936e-08	1.40525e-06	1.80448	LST1	7940	ENSG00000204482.10
193070	-1.84852	0.336226	-5.49785	3.84461e-08	1.429e-06	1.14202	RNF103	7844	ENSG00000239305.6
2730.85	-1.68089	0.312483	-5.37916	7.48361e-08	1.43576e-06	2.21086			ENSG00000262554.1
16035	1.91376	0.354512	5.39829	6.72802e-08	1.46023e-06	1.95288	COMTD1	118881	ENSG00000165644.10
80165.1	-1.80862	0.334235	-5.41123	6.25942e-08	1.46916e-06	1.80448	TBCEL	219899	ENSG00000154114.12
1.91591e+06	2.15473	0.393709	5.47291	4.42695e-08	1.47749e-06	1.26724	RPS16	6217	ENSG00000105193.8
4.95778e+06	2.07836	0.381384	5.44952	5.05047e-08	1.47749e-06	1.44561	HLA-DRA	3122	ENSG00000204287.13
19186.9	2.34063	0.433425	5.40031	6.65259e-08	1.4811e-06	1.89815	CLDN23	137075	ENSG00000253958.1
8.16568	23.1818	4.21351	5.50179	3.7596e-08	1.49204e-06	1.06405			ENSG00000249418.2
935.43	2.80895	0.51955	5.40651	6.42648e-08	1.50281e-06	1.80448			ENSG00000224594.2
1.18498e+06	-2.10084	0.384772	-5.45997	4.7622e-08	1.50409e-06	1.33504	ITPKB	3707	ENSG00000143772.9
188209	2.24466	0.409059	5.48736	4.07974e-08	1.50522e-06	1.14202	TIMM8B	26521	ENSG00000150779.11
70646.4	2.1217	0.390064	5.43936	5.34726e-08	1.50972e-06	1.49128	RPL21	6144	ENSG00000122026.10
361836	2.43847	0.446132	5.46582	4.6078e-08	1.52981e-06	1.26724	COMMD7	149951	ENSG00000149600.11
200028	1.77582	0.326742	5.43492	5.48206e-08	1.54181e-06	1.49485	SCAND1	51282	ENSG00000171222.10
253895	1.86008	0.3399	5.47243	4.43901e-08	1.54263e-06	1.20889	CPXM1	56265	ENSG00000088882.7
303676	2.26219	0.413373	5.47251	4.43712e-08	1.54328e-06	1.20698	CCDC90B	60492	ENSG00000137500.9
1.24381e+06	2.25894	0.415227	5.44024	5.32078e-08	1.54401e-06	1.44561	ATP5F1E	514	ENSG00000124172.9
179241	2.28377	0.42296	5.3995	6.68272e-08	1.55242e-06	1.80448	TMEM70	54968	ENSG00000175606.10
77814.8	2.03811	0.3755	5.42773	5.70755e-08	1.56625e-06	1.52587	SECTM1	6398	ENSG00000141574.7
693.87	2.05073	0.382037	5.36789	7.96633e-08	1.56625e-06	2.12896	SNORD50B	692088	ENSG00000275072.1
1914.26	2.56632	0.475996	5.39147	6.98852e-08	1.56769e-06	1.86457	PPIAL4G	644591	ENSG00000236334.2
82403.1	1.72078	0.318182	5.40815	6.36799e-08	1.57341e-06	1.6916	TK1	7083	ENSG00000167900.11
7760.22	2.79498	0.51881	5.38728	7.15311e-08	1.57392e-06	1.89815			ENSG00000228169.3
52688.1	1.9221	0.357879	5.37081	7.83847e-08	1.58541e-06	2.06343	DNLZ	728489	ENSG00000213221.4
26.7326	11.428	1.85417	6.16341	7.11956e-10	1.61387e-06	0.018398	SPANXN5	494197	ENSG00000204363.4
195575	-2.00377	0.368057	-5.44418	5.20442e-08	1.62459e-06	1.33504	AKAP6	9472	ENSG00000151320.10
50775	-1.86343	0.347316	-5.36522	8.08505e-08	1.63171e-06	2.06343			ENSG00000218418.2
712.61	2.15477	0.40027	5.38328	7.31392e-08	1.63232e-06	1.86457	PHOX2A	401	ENSG00000165462.5
2983.25	2.4789	0.463215	5.35151	8.7225e-08	1.64058e-06	2.21086			ENSG00000276232.1
56884.2	2.10107	0.389243	5.39782	6.74548e-08	1.64634e-06	1.70181	TMEM160	54958	ENSG00000130748.6
445559	2.13898	0.393111	5.44117	5.2933e-08	1.64634e-06	1.33504	LAMTOR1	55004	ENSG00000149357.9
345725	2.15373	0.397457	5.41878	6.00075e-08	1.66485e-06	1.49485	OGG1	4968	ENSG00000114026.21
247574	2.05418	0.375763	5.46668	4.58554e-08	1.66485e-06	1.14202	SLC39A13	91252	ENSG00000165915.13
4451.55	2.23278	0.41537	5.3754	7.6412e-08	1.66671e-06	1.89815	TEC	7006	ENSG00000135605.12
889501	2.24421	0.413733	5.42429	5.81839e-08	1.66671e-06	1.44561	H2AZ1	3015	ENSG00000164032.11
12898.2	2.01691	0.375439	5.37215	7.78052e-08	1.69587e-06	1.89815	ROR2	4920	ENSG00000169071.14
33236.5	2.11498	0.389751	5.42649	5.7474e-08	1.70372e-06	1.39467			ENSG00000260549.1
53632	2.10821	0.391185	5.3893	7.07312e-08	1.71705e-06	1.70181	MAIP1	79568	ENSG00000162972.10
913528	2.10645	0.388795	5.4179	6.03024e-08	1.72209e-06	1.44561	ARPC5	10092	ENSG00000162704.15
246330	1.81265	0.333903	5.42868	5.67711e-08	1.75425e-06	1.33504	NDUFS8	4728	ENSG00000110717.11
316224	2.02995	0.3728	5.44514	5.17658e-08	1.76803e-06	1.20698	CLN5	1203	ENSG00000102805.14
1204.98	2.24968	0.419435	5.36361	8.15767e-08	1.78052e-06	1.88735			ENSG00000261189.1
3107.87	2.18757	0.41043	5.32995	9.82394e-08	1.82912e-06	2.21086			ENSG00000204183.1
56296.8	2.04185	0.38026	5.36962	7.89037e-08	1.84329e-06	1.76081	NPM3	10360	ENSG00000107833.10
119484	-2.16411	0.40309	-5.36879	7.92677e-08	1.85046e-06	1.76081	BSN	8927	ENSG00000164061.4
51160.2	2.05242	0.384446	5.33864	9.36465e-08	1.86416e-06	2.06343	C1orf50	79078	ENSG00000164008.14
190104	2.10133	0.389523	5.39463	6.86651e-08	1.88408e-06	1.49485	ECI1	1632	ENSG00000167969.12
511661	2.20503	0.40651	5.4243	5.81827e-08	1.88408e-06	1.26724	IFITM2	10581	ENSG00000185201.16
75473.4	1.90413	0.355418	5.35742	8.44168e-08	1.91745e-06	1.80448	P3H3	10536	ENSG00000110811.19
58281.1	2.07397	0.38641	5.36729	7.99288e-08	1.92319e-06	1.70181	FAM43A	131583	ENSG00000185112.5
412759	2.02565	0.373725	5.42016	5.95466e-08	1.92319e-06	1.26724	EIF6	3692	ENSG00000242372.6
398875	1.99726	0.36706	5.44123	5.29132e-08	1.93629e-06	1.11766	UROD	7389	ENSG00000126088.13
3218.62	2.06912	0.387101	5.34516	9.03352e-08	1.9439e-06	1.89815	CCR4	1233	ENSG00000183813.6
13858.9	-1.84486	0.345146	-5.34514	9.03461e-08	1.9439e-06	1.89815			ENSG00000269966.1
163007	2.19264	0.408651	5.36555	8.07031e-08	1.94566e-06	1.6916	BCL3	602	ENSG00000069399.13
46431.1	2.04452	0.381119	5.36451	8.11671e-08	1.94566e-06	1.70181	CDC26	246184	ENSG00000176386.8
37277.5	1.85562	0.347167	5.34504	9.03954e-08	1.97575e-06	1.86457	ADA	100	ENSG00000196839.12
782.06	1.91856	0.358661	5.34924	8.83244e-08	1.99335e-06	1.80448	SNORD36C	26813	ENSG00000252542.1
14060	2.17862	0.407734	5.34322	9.13084e-08	2.01357e-06	1.84539	CD300E	342510	ENSG00000186407.6
687739	2.24589	0.417425	5.38034	7.43452e-08	2.02252e-06	1.49485	RNASEK	440400	ENSG00000219200.11
34.2576	9.89871	1.6175	6.11976	9.37188e-10	2.05222e-06	0.018558	OR14C36	127066	ENSG00000177174.1
2225.66	3.04802	0.57107	5.3374	9.42912e-08	2.05319e-06	1.86457	RNA5S13	100169764	ENSG00000202526.1
2192.5	2.68639	0.503324	5.3373	9.43403e-08	2.05319e-06	1.86457			ENSG00000224908.1
28.4945	8.54932	1.39727	6.11859	9.4407e-10	2.05536e-06	0.0186259			ENSG00000227255.1
40944.8	2.55471	0.477806	5.34675	8.95484e-08	2.06082e-06	1.76081	DKK1	22943	ENSG00000107984.9
3424.72	1.90605	0.356964	5.33962	9.31419e-08	2.06082e-06	1.83017	WNT10A	80326	ENSG00000135925.8
111717	2.09196	0.391649	5.34142	9.22198e-08	2.06801e-06	1.80448	FRG1	2483	ENSG00000109536.11
251012	-2.168	0.400561	-5.41241	6.21834e-08	2.08328e-06	1.20698	DNAJC6	9829	ENSG00000116675.15
4.55126e+06	2.1449	0.395602	5.42186	5.89824e-08	2.0903e-06	1.14019	CD63	967	ENSG00000135404.11
57651.4	2.00698	0.375666	5.34246	9.16945e-08	2.10128e-06	1.76081	MTLN	205251	ENSG00000175701.10
1420.03	2.12238	0.397137	5.34419	9.08222e-08	2.10128e-06	1.74442			ENSG00000251301.6
88758	-1.97772	0.367333	-5.384	7.28502e-08	2.10964e-06	1.39045	TIGD7	91151	ENSG00000140993.10
1590.2	2.19205	0.411322	5.32928	9.86013e-08	2.10964e-06	1.88436	SIGLEC15	284266	ENSG00000197046.11
7192.53	2.21555	0.415453	5.33285	9.66844e-08	2.10964e-06	1.84539	RPL8P3	100270854	ENSG00000240950.1
28116.2	1.73063	0.323761	5.3454	9.022e-08	2.13163e-06	1.70181	ADCK5	203054	ENSG00000173137.11
332909	2.11555	0.39126	5.40702	6.40826e-08	2.13163e-06	1.20889	GAS6	2621	ENSG00000183087.14
21.62	24.5228	4.21343	5.82014	5.8797e-09	2.13687e-06	0.110559	OR5BE1P	81207	ENSG00000225538.1
3100.15	2.22554	0.417426	5.33159	9.73581e-08	2.16637e-06	1.80448	CHKB-DT	100144603	ENSG00000205559.3
47059.7	2.33478	0.435095	5.36615	8.04331e-08	2.17608e-06	1.48308			ENSG00000253683.1
54662.1	-1.93477	0.360587	-5.36562	8.06699e-08	2.18096e-06	1.48308	SLC4A10	57282	ENSG00000144290.16
670302	2.06547	0.383062	5.392	6.96763e-08	2.20305e-06	1.26724	COLGALT1	79709	ENSG00000130309.10
3693.9	-1.51762	0.285363	-5.31822	1.04786e-07	2.21039e-06	1.89815			ENSG00000232959.1
29880.9	1.62519	0.305442	5.32076	1.03336e-07	2.2163e-06	1.86457	SLX9	85395	ENSG00000160256.12
44816.2	2.05529	0.385079	5.33732	9.43312e-08	2.2163e-06	1.70181			ENSG00000283580.1
150166	1.91511	0.360147	5.3176	1.05146e-07	2.23099e-06	1.88311	GGH	8836	ENSG00000137563.11
98381.6	1.93976	0.361079	5.37214	7.78082e-08	2.23434e-06	1.39045	CMTM7	112616	ENSG00000153551.13
916.106	-1.88834	0.352607	-5.35538	8.53791e-08	2.26117e-06	1.50658			ENSG00000254913.1
202681	2.30027	0.427065	5.38623	7.19519e-08	2.26389e-06	1.26724	ATP5MK	84833	ENSG00000173915.13
3344.96	-1.67323	0.314742	-5.31619	1.05963e-07	2.26435e-06	1.86457	DCAF8-DT	100287049	ENSG00000228606.1
249863	2.11713	0.395301	5.35574	8.52049e-08	2.26953e-06	1.49485	RPL17P39	645296	ENSG00000212664.5
121834	1.79136	0.33635	5.3259	1.00455e-07	2.27e-06	1.76081	MRPL23	6150	ENSG00000214026.10
82306.7	-1.83231	0.343695	-5.33121	9.75624e-08	2.27946e-06	1.70181	SCAPER	49855	ENSG00000140386.12
83590.3	-1.90737	0.358203	-5.32482	1.01052e-07	2.2803e-06	1.76081			ENSG00000215105.4
460264	2.20665	0.409859	5.38393	7.28766e-08	2.28343e-06	1.26724	TXN	7295	ENSG00000136810.12
1232.2	1.85959	0.349701	5.31767	1.05107e-07	2.3112e-06	1.80448			ENSG00000271969.1
97452.3	2.2068	0.414138	5.32866	9.89381e-08	2.31912e-06	1.6916	PTRHD1	391356	ENSG00000184924.5
14409.8	2.14883	0.404642	5.31046	1.0935e-07	2.34792e-06	1.84539	RPL21P98	653079	ENSG00000243071.1
14379.6	2.49939	0.470372	5.31364	1.07456e-07	2.35794e-06	1.80448	NCMAP	400746	ENSG00000184454.6
24843.6	2.06683	0.388985	5.31338	1.07609e-07	2.35966e-06	1.80448	RPL35P5	441246	ENSG00000225573.4
160564	-1.70295	0.320545	-5.31267	1.08031e-07	2.36728e-06	1.80448	GARRE1	9710	ENSG00000166398.12
78310.8	1.79561	0.338292	5.30789	1.10904e-07	2.42855e-06	1.80448			ENSG00000249624.8
1978.09	-1.66888	0.315192	-5.29481	1.19138e-07	2.52304e-06	1.86457	HLTF-AS1	100873945	ENSG00000239718.1
1239.23	2.24535	0.424264	5.29235	1.20751e-07	2.5246e-06	1.88735			ENSG00000214748.2
512125	1.71957	0.321122	5.35487	8.56171e-08	2.52882e-06	1.33504	DUSP6	1848	ENSG00000139318.7
142142	2.05413	0.387433	5.30189	1.14611e-07	2.56489e-06	1.76081	INAFM1	255783	ENSG00000257704.3
61016.5	1.71994	0.322857	5.32725	9.97085e-08	2.57317e-06	1.52587	MPLKIP	136647	ENSG00000168303.6
224676	-2.22539	0.415151	-5.36043	8.30223e-08	2.57805e-06	1.26724	FAM171A1	221061	ENSG00000148468.16
77749.6	2.05155	0.384908	5.32998	9.82259e-08	2.58837e-06	1.49128	TBC1D7	51256	ENSG00000145979.17
1.12499e+06	2.24548	0.417483	5.37861	7.50616e-08	2.58837e-06	1.14019	SELENOF	9403	ENSG00000183291.15
151315	1.85317	0.349301	5.30536	1.12452e-07	2.59487e-06	1.70181	B4GALT7	11285	ENSG00000027847.13
1964.66	-1.8954	0.358576	-5.2859	1.25089e-07	2.60505e-06	1.88436			ENSG00000228417.1
8697.06	2.01785	0.381642	5.28728	1.24149e-07	2.61113e-06	1.86457			ENSG00000278621.1
319542	2.12339	0.398741	5.32525	1.00813e-07	2.64294e-06	1.49485	RPL39	6170	ENSG00000198918.7
226092	2.04816	0.381147	5.37366	7.71549e-08	2.64581e-06	1.14202	NOSIP	51070	ENSG00000142546.13
3.35866e+06	2.29336	0.426815	5.37319	7.73573e-08	2.65518e-06	1.14019	MT2A	4502	ENSG00000125148.6
83833.5	1.7794	0.333458	5.33621	9.49085e-08	2.66947e-06	1.39045	DUSP12	11266	ENSG00000081721.11
2211.85	3.08576	0.584407	5.28016	1.29068e-07	2.6769e-06	1.88436	RNA5S17	100169768	ENSG00000200370.1
159689	-1.6859	0.318131	-5.2994	1.16184e-07	2.68245e-06	1.6916	ACBD5	91452	ENSG00000107897.18
811.96	-2.32814	0.438254	-5.31231	1.08243e-07	2.70377e-06	1.56247			ENSG00000267077.1
7522.16	1.47536	0.279557	5.27749	1.30963e-07	2.73941e-06	1.86457	KRT18	3875	ENSG00000111057.10
214088	2.38756	0.444939	5.36604	8.04861e-08	2.74687e-06	1.14202	CREM	1390	ENSG00000095794.19
34876.6	2.25615	0.427593	5.2764	1.31744e-07	2.75012e-06	1.86457	CXCL11	6373	ENSG00000169248.12
707.547	1.99971	0.378987	5.27646	1.31705e-07	2.75012e-06	1.86457	MT1B	4490	ENSG00000169688.10
490363	1.80527	0.337652	5.34653	8.96552e-08	2.75182e-06	1.26724	IGFBP4	3487	ENSG00000141753.6
2060.03	2.23663	0.42414	5.27333	1.33972e-07	2.76348e-06	1.88436			ENSG00000255882.1
176063	-1.7815	0.33678	-5.2898	1.22447e-07	2.7948e-06	1.70181	GCLC	2729	ENSG00000001084.10
11679.2	2.14645	0.407762	5.26399	1.40964e-07	2.79727e-06	1.95612	RPL24P8	100270964	ENSG00000236801.1
92436	1.97995	0.37482	5.28239	1.2751e-07	2.80903e-06	1.76081	RSPH10B	222967	ENSG00000155026.16
493034	1.83837	0.344761	5.33231	9.6972e-08	2.81566e-06	1.33504	PPDPF	79144	ENSG00000125534.9
5634.23	-1.74061	0.329978	-5.27494	1.32797e-07	2.81893e-06	1.82491	PLIN1	5346	ENSG00000166819.11
26322.2	-1.92947	0.362446	-5.32346	1.01813e-07	2.82602e-06	1.39467			ENSG00000272462.2
23896.5	2.0179	0.382475	5.27589	1.32114e-07	2.83035e-06	1.80448	TLE6	79816	ENSG00000104953.19
42460.7	-1.77508	0.335774	-5.28653	1.24656e-07	2.83035e-06	1.70181	WDR17	116966	ENSG00000150627.15
1941.78	-2.20654	0.418872	-5.26782	1.38053e-07	2.83035e-06	1.88436	CPB1	1360	ENSG00000153002.11
1.25759e+06	2.16332	0.406956	5.31586	1.06152e-07	2.83493e-06	1.44561	FAM20C	56975	ENSG00000177706.8
74126.7	-2.43542	0.461381	-5.27855	1.30212e-07	2.85043e-06	1.76081	KCNJ9	3765	ENSG00000162728.4
70252.5	2.0427	0.385066	5.30481	1.12787e-07	2.85043e-06	1.52587			ENSG00000274425.1
13922.4	-2.0528	0.389677	-5.26797	1.37944e-07	2.85043e-06	1.86457			ENSG00000279419.1
231221	2.2009	0.410944	5.35572	8.5217e-08	2.86586e-06	1.1449	TXNDC17	84817	ENSG00000129235.10
52356.9	2.17886	0.413028	5.27534	1.3251e-07	2.89367e-06	1.76081	PIGBOS1	101928527	ENSG00000225973.3
351956	2.08802	0.393565	5.3054	1.12426e-07	2.89367e-06	1.49485			ENSG00000255439.6
408301	1.99217	0.37412	5.32495	1.00982e-07	2.90649e-06	1.33504	EXT2	2132	ENSG00000151348.13
487705	1.90425	0.356485	5.34175	9.20556e-08	2.92872e-06	1.20698	PSMC3	5702	ENSG00000165916.8
1500.14	2.53874	0.481308	5.27466	1.33002e-07	2.94673e-06	1.73203	LAIR2	3904	ENSG00000167618.9
218975	2.39049	0.446838	5.3498	8.80522e-08	2.95672e-06	1.14202	CNIH3	149111	ENSG00000143786.7
176030	-2.05775	0.389983	-5.27651	1.31667e-07	2.98285e-06	1.6916	SNX29	92017	ENSG00000048471.13
347203	-1.78817	0.337496	-5.29833	1.16866e-07	2.994e-06	1.49485	LIMCH1	22998	ENSG00000064042.17
108283	-1.69526	0.321497	-5.27304	1.34184e-07	3.01759e-06	1.70181	LINC01278	92249	ENSG00000235437.7
102400	2.04033	0.384261	5.30976	1.0977e-07	3.01931e-06	1.39045	IFT43	112752	ENSG00000119650.12
66188.5	1.94769	0.367725	5.29661	1.17971e-07	3.02348e-06	1.49128	CLCF1	23529	ENSG00000175505.10
141252	1.91725	0.364097	5.26577	1.39603e-07	3.02818e-06	1.76081	RNASEH2A	10535	ENSG00000104889.4
108443	1.78635	0.338883	5.27128	1.35476e-07	3.0385e-06	1.70181	HEATR3	55027	ENSG00000155393.12
58868.2	1.60907	0.304139	5.29059	1.21921e-07	3.04775e-06	1.52587	SLC38A6	145389	ENSG00000139974.15
361304	1.79595	0.335926	5.34627	8.97846e-08	3.06213e-06	1.11766	PPP4C	5531	ENSG00000149923.13
170407	1.83286	0.349194	5.24883	1.53069e-07	3.09637e-06	1.88311	PXN-AS1	100506649	ENSG00000255857.5
61710.7	1.85362	0.352081	5.26476	1.40373e-07	3.13994e-06	1.70181	SCARF2	91179	ENSG00000244486.8
112569	1.69412	0.321778	5.26486	1.40293e-07	3.15502e-06	1.6916	CAPN12	147968	ENSG00000182472.8
7186.22	1.88305	0.358761	5.24875	1.53132e-07	3.19006e-06	1.82491	LRRC70	100130733	ENSG00000186105.7
2215.83	3.1716	0.604041	5.25063	1.51577e-07	3.19129e-06	1.80448	RNA5S12	100169763	ENSG00000199270.1
369980	2.27971	0.431405	5.28438	1.26133e-07	3.20352e-06	1.49485	ZNF410	57862	ENSG00000119725.17
9606.68	2.17156	0.414046	5.24472	1.56522e-07	3.21806e-06	1.84539	WNT4	54361	ENSG00000162552.14
34797.6	2.02632	0.385269	5.2595	1.44446e-07	3.21821e-06	1.70181	IER3-AS1	105379695	ENSG00000272273.1
101608	1.82367	0.346875	5.25742	1.46089e-07	3.24215e-06	1.70181	JMJD4	65094	ENSG00000081692.12
11571.1	-1.68082	0.320704	-5.24103	1.59686e-07	3.24215e-06	1.86457			ENSG00000100181.22
243405	-1.99491	0.376258	-5.30199	1.14549e-07	3.24215e-06	1.33504	MXI1	4601	ENSG00000119950.20
12906.3	2.14437	0.409443	5.23729	1.62955e-07	3.24215e-06	1.89815	CCR2	729230	ENSG00000121807.5
297414	-1.80265	0.338818	-5.32042	1.0353e-07	3.24215e-06	1.20889	GABARAPL1	23710	ENSG00000139112.10
864391	2.37847	0.450346	5.28143	1.2818e-07	3.24215e-06	1.49485	HINT1	3094	ENSG00000169567.11
70212.7	-2.39706	0.456892	-5.24645	1.55058e-07	3.24272e-06	1.80448	CNTNAP2	26047	ENSG00000174469.18
5433.2	2.14353	0.408898	5.24221	1.58663e-07	3.24272e-06	1.84539	RPL21P51	100271169	ENSG00000240674.1
41520.7	1.95393	0.369906	5.28223	1.27619e-07	3.24328e-06	1.48308	TGDS	23483	ENSG00000088451.10
407001	2.12425	0.400774	5.30039	1.15558e-07	3.26027e-06	1.33504			ENSG00000227063.5
69591	1.99275	0.377822	5.2743	1.33266e-07	3.28749e-06	1.52587	ZHX1-C8orf76	100533106	ENSG00000259305.6
109869	2.13047	0.405507	5.25385	1.48953e-07	3.29241e-06	1.70181	TMEM35B	100506144	ENSG00000243749.1
125217	-1.7443	0.331947	-5.25474	1.48235e-07	3.29404e-06	1.6916	RABGAP1L	9910	ENSG00000152061.23
5150.68	2.11736	0.404068	5.24011	1.60478e-07	3.29404e-06	1.83017	CD200R1	131450	ENSG00000163606.10
99837.5	-1.62312	0.306846	-5.28968	1.22529e-07	3.3083e-06	1.39045	ZBTB44	29068	ENSG00000196323.11
107126	-2.11084	0.401835	-5.253	1.49641e-07	3.31887e-06	1.6916	DOCK3	1795	ENSG00000088538.12
496165	1.9998	0.379107	5.27504	1.32728e-07	3.32904e-06	1.49485	MGAT4B	11282	ENSG00000161013.16
54547.8	-1.68359	0.319145	-5.27533	1.32518e-07	3.34738e-06	1.48308	CDKL5	6792	ENSG00000008086.11
119901	2.20988	0.420933	5.24995	1.52137e-07	3.34738e-06	1.70181	H1-2	3006	ENSG00000187837.3
630254	1.68615	0.319398	5.27913	1.29797e-07	3.35977e-06	1.44561	LMNA	4000	ENSG00000160789.19
3241.39	2.06123	0.393651	5.23617	1.63939e-07	3.39738e-06	1.80448	IDH1-AS1	100507475	ENSG00000231908.1
88379.1	2.05119	0.39195	5.2333	1.66515e-07	3.4485e-06	1.80448	RPP21	79897	ENSG00000241370.5
143600	1.9536	0.372581	5.24343	1.57615e-07	3.47973e-06	1.6916	FUCA1	2517	ENSG00000179163.11
181736	1.78951	0.342608	5.2232	1.7586e-07	3.48541e-06	1.88311	FPGS	2356	ENSG00000136877.14
346095	2.1494	0.405213	5.30436	1.13071e-07	3.48853e-06	1.20889	PKIG	11142	ENSG00000168734.13
58893.9	1.99901	0.379678	5.26503	1.40168e-07	3.50163e-06	1.49128	TTC9C	283237	ENSG00000162222.13
216866	2.25155	0.425237	5.29483	1.19129e-07	3.50163e-06	1.26724	C14orf119	55017	ENSG00000179933.5
892.481	1.92216	0.365439	5.25986	1.44164e-07	3.52886e-06	1.52074	SNORA3A	619562	ENSG00000200983.1
10620.9	2.75217	0.527114	5.22121	1.77761e-07	3.54655e-06	1.86457	IGLV1-40	28825	ENSG00000211653.2
1.09456e+06	2.05595	0.390835	5.26039	1.43751e-07	3.57503e-06	1.49485			ENSG00000244313.3
181998	2.17098	0.416313	5.21477	1.84042e-07	3.63098e-06	1.88311	RPL21P53	653156	ENSG00000244021.4
86313.3	2.18035	0.416647	5.2331	1.66687e-07	3.63657e-06	1.70181	MRPL1	65008	ENSG00000169288.17
90146.8	1.79221	0.342459	5.23336	1.66452e-07	3.651e-06	1.6916	C11orf98	102288414	ENSG00000278615.4
68995.4	2.07249	0.39461	5.25201	1.50448e-07	3.65598e-06	1.52587			ENSG00000261553.5
1.07914e+06	2.17778	0.41115	5.29679	1.17854e-07	3.83021e-06	1.14019	PSMB4	5692	ENSG00000159377.10
85860.4	2.11866	0.405664	5.22269	1.76343e-07	3.83724e-06	1.70181			ENSG00000205763.13
129721	2.01501	0.385787	5.2231	1.75953e-07	3.84941e-06	1.6916	OAF	220323	ENSG00000184232.8
90003	1.77641	0.340194	5.22174	1.77248e-07	3.85196e-06	1.70181			ENSG00000254721.1
130690	2.16774	0.416796	5.20096	1.98264e-07	3.89134e-06	1.88311	COMMD1	150684	ENSG00000173163.10
203934	2.41087	0.455543	5.29231	1.20784e-07	3.89419e-06	1.1449	TMEM126B	55863	ENSG00000171204.12
19775.9	1.84196	0.353928	5.20434	1.94687e-07	3.89419e-06	1.84539			ENSG00000272638.1
25937.6	2.01173	0.385451	5.21917	1.79722e-07	3.89565e-06	1.70181	RPL41P2	22970	ENSG00000256338.2
1.70093e+06	2.07222	0.395282	5.24238	1.58516e-07	3.90918e-06	1.49485			ENSG00000225178.5
287373	-1.80825	0.343677	-5.26148	1.42902e-07	3.94342e-06	1.33504	CPEB4	80315	ENSG00000113742.12
2425.58	2.20063	0.423258	5.19926	2.00086e-07	3.95083e-06	1.86457			ENSG00000242272.1
133137	2.14742	0.411654	5.21655	1.82282e-07	3.96477e-06	1.6916	COPZ2	51226	ENSG00000005243.9
10902.1	1.97636	0.380865	5.18912	2.11294e-07	3.97176e-06	1.95612	CD7	924	ENSG00000173762.7
7726.65	1.87159	0.360346	5.19387	2.05965e-07	3.98726e-06	1.89815	LBX2	85474	ENSG00000179528.15
72007.4	-2.29316	0.439824	-5.21381	1.85005e-07	3.99212e-06	1.70181	NALCN	259232	ENSG00000102452.15
14925.6	2.03441	0.392242	5.18662	2.14148e-07	4.02431e-06	1.95288	LOC107984948	107984948	ENSG00000230615.6
534448	1.94068	0.366945	5.28876	1.23151e-07	4.04116e-06	1.11766	ITGA5	3678	ENSG00000161638.10
465750	-1.84267	0.349513	-5.27211	1.34865e-07	4.09541e-06	1.20698	LANCL1	10314	ENSG00000115365.11
12030.6	1.60037	0.308524	5.18718	2.13505e-07	4.11999e-06	1.89815			ENSG00000253174.2
7430.58	2.10665	0.405554	5.19451	2.05265e-07	4.16393e-06	1.80448	FCN1	2219	ENSG00000085265.10
173442	2.11291	0.406483	5.19803	2.01416e-07	4.18451e-06	1.76081	KRT10	3858	ENSG00000186395.7
139630	2.0827	0.401047	5.19317	2.06744e-07	4.18857e-06	1.80448	SELENOM	140606	ENSG00000198832.10
13234.5	1.85212	0.356742	5.19176	2.08318e-07	4.21776e-06	1.80448			ENSG00000267342.1
56931.8	2.05985	0.395989	5.20178	1.97387e-07	4.23482e-06	1.70181	RPL10AP9	728979	ENSG00000242477.1
54591.7	1.89116	0.364431	5.18936	2.11013e-07	4.26687e-06	1.80448	CDKN3	1033	ENSG00000100526.19
9008.19	2.45326	0.473918	5.17656	2.26019e-07	4.342e-06	1.89815	IGLV2-23	28813	ENSG00000211660.3
6279.41	-2.19298	0.423308	-5.18058	2.21193e-07	4.36799e-06	1.84539			ENSG00000283529.1
941289	1.86128	0.354627	5.24856	1.53293e-07	4.4054e-06	1.26724	NME2	4831	ENSG00000243678.11
146608	2.07006	0.398476	5.19494	2.04784e-07	4.40599e-06	1.6916	RARS2	57038	ENSG00000146282.17
60639.9	2.02188	0.389942	5.18508	2.15918e-07	4.46013e-06	1.76081	WDR25	79446	ENSG00000176473.13
109572	2.01691	0.39008	5.17051	2.33457e-07	4.50633e-06	1.88311	LOC102723566	102723566	ENSG00000225032.5
3318.35	2.57983	0.498299	5.17727	2.25155e-07	4.53259e-06	1.80448			ENSG00000254331.1
685060	2.18883	0.415987	5.26177	1.42676e-07	4.5427e-06	1.14019	GAA	2548	ENSG00000171298.12
142742	-1.52284	0.293948	-5.18063	2.21132e-07	4.55622e-06	1.76081	PURA	5813	ENSG00000185129.5
7778.62	2.16128	0.417831	5.17263	2.30823e-07	4.58593e-06	1.82491	RNASE3	6037	ENSG00000169397.3
1185.74	1.96003	0.379412	5.16597	2.39193e-07	4.59209e-06	1.88735	SNORD83B	116938	ENSG00000209480.1
2.09966e+06	2.2354	0.426673	5.23913	1.61331e-07	4.60998e-06	1.26724			ENSG00000198618.5
7545.22	1.97952	0.383381	5.16333	2.42593e-07	4.62502e-06	1.89815	GCKR	2646	ENSG00000084734.8
31816.2	1.85873	0.359674	5.16782	2.36836e-07	4.64139e-06	1.84539			ENSG00000228170.1
1.0253e+06	1.70687	0.327831	5.20654	1.92393e-07	4.65165e-06	1.49485	FKBP10	60681	ENSG00000141756.18
2.32401e+06	2.00238	0.381073	5.25459	1.48353e-07	4.69958e-06	1.14019	S100A6	6277	ENSG00000197956.9
8867.96	1.983	0.384376	5.15902	2.48252e-07	4.72094e-06	1.89815			ENSG00000235237.1
134441	-1.97539	0.381356	-5.17991	2.21992e-07	4.73404e-06	1.6916	CLIP4	79745	ENSG00000115295.19
113125	1.87587	0.362721	5.17167	2.32009e-07	4.7502e-06	1.76081	EPHA1	2041	ENSG00000146904.8
70930.5	1.88336	0.364543	5.16636	2.38699e-07	4.76588e-06	1.80448	PCGF1	84759	ENSG00000115289.13
5.06446e+06	2.06663	0.393567	5.25104	1.51245e-07	4.77609e-06	1.14019	CALR	811	ENSG00000179218.13
125711	-1.59255	0.308381	-5.16425	2.4141e-07	4.81394e-06	1.80448	LMBRD2	92255	ENSG00000164187.6
2794.02	1.72386	0.336462	5.12348	2.9995e-07	4.87879e-06	2.21086	LINC01599	196913	ENSG00000214900.9
125867	2.16584	0.418782	5.17177	2.31887e-07	4.89684e-06	1.70181	CALHM2	51063	ENSG00000138172.10
224295	-2.02048	0.387333	-5.21638	1.82456e-07	4.90842e-06	1.33504	RAPGEF5	9771	ENSG00000136237.18
4902.57	2.19069	0.425338	5.15047	2.59838e-07	4.91336e-06	1.89815	NLRP12	91662	ENSG00000142405.21
18514.6	2.0291	0.394511	5.14332	2.69931e-07	4.95803e-06	1.95288	MEDAG	84935	ENSG00000102802.9
576020	2.25703	0.431368	5.23226	1.67452e-07	4.97026e-06	1.20698	UQCR11	10975	ENSG00000127540.11
218722	-1.67849	0.323243	-5.19264	2.07329e-07	4.97026e-06	1.49485	LRRC58	116064	ENSG00000163428.3
2842.56	2.14453	0.415854	5.15693	2.51027e-07	4.98064e-06	1.80448	SIRPG	55423	ENSG00000089012.14
24.5023	7.16013	1.26578	5.65668	1.5433e-08	4.99462e-06	0.110559	IGHJ3P	28478	ENSG00000237111.1
484583	2.20637	0.42254	5.22169	1.77294e-07	5.00274e-06	1.26724	MPV17	4358	ENSG00000115204.14
261236	2.01838	0.387452	5.20935	1.89501e-07	5.07246e-06	1.33504	SLC20A1	6574	ENSG00000144136.10
14435	2.37041	0.460015	5.1529	2.56485e-07	5.07623e-06	1.80448	GAL	51083	ENSG00000069482.6
203913	1.82264	0.351397	5.18685	2.1388e-07	5.09877e-06	1.49485	TCIRG1	10312	ENSG00000110719.9
510016	-1.98367	0.382427	-5.18706	2.13642e-07	5.09877e-06	1.49485	SPECC1	92521	ENSG00000128487.16
101954	1.99054	0.386057	5.15608	2.52174e-07	5.09877e-06	1.76081	TIMM10	26519	ENSG00000134809.8
385100	2.2068	0.422223	5.22662	1.72636e-07	5.09877e-06	1.20698	FURIN	5045	ENSG00000140564.10
62000.4	-1.48788	0.288208	-5.16252	2.43643e-07	5.09877e-06	1.70181	NPAT	4863	ENSG00000149308.16
222549	-1.79781	0.343435	-5.23477	1.65187e-07	5.12394e-06	1.1449	PLSCR4	57088	ENSG00000114698.14
1.56846e+06	-2.1293	0.406695	-5.23561	1.64437e-07	5.12394e-06	1.14019	MTSS2	92154	ENSG00000132613.14
266745	2.15201	0.411855	5.22518	1.7399e-07	5.12394e-06	1.20698	COMMD6	170622	ENSG00000188243.12
130988	1.82543	0.354976	5.14242	2.71228e-07	5.12394e-06	1.88311			ENSG00000256950.2
42886.8	2.03686	0.394711	5.16037	2.46459e-07	5.13358e-06	1.70181	PODNL1	79883	ENSG00000132000.11
5119.26	2.31518	0.449767	5.1475	2.63976e-07	5.13358e-06	1.82491			ENSG00000211676.2
13464.3	1.69903	0.330212	5.14526	2.67153e-07	5.13358e-06	1.84539	RARA-AS1	101929693	ENSG00000265666.1
618534	1.93694	0.37156	5.213	1.85814e-07	5.19443e-06	1.26724			ENSG00000256028.2
219901	1.89775	0.364803	5.20212	1.9703e-07	5.225e-06	1.33504	LSM7	51690	ENSG00000130332.14
50212.4	2.01661	0.391643	5.14909	2.61751e-07	5.25965e-06	1.76081	SLC16A10	117247	ENSG00000112394.16
132615	-1.77609	0.345862	-5.13524	2.81785e-07	5.29119e-06	1.88311			ENSG00000275131.2
3649.76	2.36742	0.460877	5.13677	2.79496e-07	5.29712e-06	1.86457	IGHJ6	28475	ENSG00000211900.2
37717.4	1.70214	0.331286	5.13798	2.7771e-07	5.31467e-06	1.84539	TNFAIP8	25816	ENSG00000145779.7
2162.43	2.07575	0.403213	5.14803	2.63242e-07	5.3261e-06	1.74442	C6orf132	647024	ENSG00000188112.8
49454.7	1.96335	0.383745	5.1163	3.11596e-07	5.32646e-06	2.06343	GIMAP1	170575	ENSG00000213203.2
139521	2.08504	0.406209	5.13292	2.85282e-07	5.33837e-06	1.88311	CXCL10	3627	ENSG00000169245.5
50491	2.25666	0.43585	5.17762	2.24735e-07	5.33837e-06	1.48308			ENSG00000215414.4
9608.34	1.771	0.34514	5.13125	2.87831e-07	5.3388e-06	1.89815			ENSG00000258895.1
14514.7	1.74871	0.34046	5.13633	2.80163e-07	5.34182e-06	1.84539	MPZL3	196264	ENSG00000160588.9
538079	2.13967	0.410978	5.20628	1.92667e-07	5.34624e-06	1.26724	OST4	100128731	ENSG00000228474.5
378821	1.94249	0.375337	5.17532	2.27526e-07	5.34895e-06	1.49485	CKAP4	10970	ENSG00000136026.13
141293	-1.83135	0.356134	-5.14231	2.71378e-07	5.4129e-06	1.76081	ZBED3	84327	ENSG00000132846.5
204395	1.7401	0.335116	5.19253	2.0746e-07	5.45431e-06	1.33504	SERPINF1	5176	ENSG00000132386.10
1360.25	1.93201	0.376775	5.12776	2.93213e-07	5.45824e-06	1.88436	H2AC17	8336	ENSG00000278677.1
5492.49	2.53531	0.49426	5.12951	2.90498e-07	5.46026e-06	1.86457	PTGFR	5737	ENSG00000122420.9
25.5869	9.5395	1.65419	5.76686	8.07611e-09	5.46026e-06	0.0518191	LOC101929773	101929773	ENSG00000251685.3
171740	-1.80479	0.351222	-5.13859	2.76813e-07	5.5044e-06	1.76081	KIAA0513	9764	ENSG00000135709.12
566468	-2.03023	0.388722	-5.22282	1.76217e-07	5.51706e-06	1.11766	KIF5C	3800	ENSG00000168280.16
62894.1	2.07151	0.403601	5.13257	2.85819e-07	5.53915e-06	1.80448	CD40	958	ENSG00000101017.13
30.3612	25.0056	4.21341	5.93476	2.94277e-09	5.54198e-06	0.018558			ENSG00000279972.1
862844	1.88838	0.363268	5.19831	2.01103e-07	5.54285e-06	1.26724	CHCHD2	51142	ENSG00000106153.12
345554	1.9712	0.379994	5.18745	2.13193e-07	5.57423e-06	1.33504	LYZ	4069	ENSG00000090382.6
137917	1.93056	0.37547	5.14172	2.72228e-07	5.58036e-06	1.70181	SLC35D2	11046	ENSG00000130958.11
81358	1.68143	0.327038	5.14139	2.72718e-07	5.587e-06	1.70181	SERTAD3	29946	ENSG00000167565.12
149931	1.71956	0.335828	5.12036	3.0495e-07	5.64242e-06	1.88311	MAP2K3	5606	ENSG00000034152.18
379441	-1.66183	0.319439	-5.20234	1.96795e-07	5.67758e-06	1.20698	GNA13	10672	ENSG00000120063.9
593551	2.25224	0.436379	5.16121	2.45365e-07	5.71216e-06	1.49485	RPL21P75	728501	ENSG00000213860.4
77246.1	1.98138	0.384308	5.1557	2.52686e-07	5.75947e-06	1.52587	IFI27L1	122509	ENSG00000165948.10
5938.8	2.22132	0.434331	5.11434	3.14842e-07	5.76526e-06	1.89815	LINC02802	100996732	ENSG00000232527.7
2268.02	3.05853	0.597033	5.12288	3.00905e-07	5.79254e-06	1.80448	RNA5S5	100169756	ENSG00000199396.1
205797	1.81666	0.34881	5.20818	1.90701e-07	5.79706e-06	1.14202	MRPL38	64978	ENSG00000204316.12
79043.9	1.80097	0.351627	5.12183	3.02588e-07	5.81788e-06	1.80448	RELB	5971	ENSG00000104856.13
110066	2.01609	0.392779	5.1329	2.8531e-07	5.84819e-06	1.6916	IER3	8870	ENSG00000137331.11
2086.31	-1.72617	0.338054	-5.10621	3.28692e-07	6.04452e-06	1.88436	RAD21L1	642636	ENSG00000244588.5
295592	2.3021	0.443753	5.18779	2.12802e-07	6.10592e-06	1.20698			ENSG00000244380.1
122066	1.97575	0.385671	5.12289	3.0088e-07	6.11917e-06	1.70181	NDUFS4	4724	ENSG00000164258.11
168503	2.07837	0.405783	5.12187	3.02527e-07	6.14895e-06	1.70181	DCTPP1	79077	ENSG00000179958.8
392311	2.06086	0.396317	5.20004	1.99249e-07	6.16275e-06	1.11766	TMEM219	124446	ENSG00000149932.16
264068	2.16245	0.417074	5.18481	2.16239e-07	6.17641e-06	1.20889	MRPL49	740	ENSG00000149792.8
1258.51	2.21979	0.434433	5.10963	3.22795e-07	6.17641e-06	1.80448	AZU1	566	ENSG00000172232.9
205677	1.92902	0.371341	5.19475	2.04995e-07	6.19397e-06	1.14202	ZNRD2	10534	ENSG00000173465.7
13.3385	23.862	4.21346	5.66328	1.48505e-08	6.29113e-06	0.0814047	OR6M3P	79321	ENSG00000254430.1
57821.4	1.74562	0.339798	5.13723	2.7882e-07	6.29768e-06	1.52587	RCE1	9986	ENSG00000173653.7
3202.89	-1.70544	0.334668	-5.09591	3.47069e-07	6.29796e-06	1.89815			ENSG00000270728.1
3286.31	2.24831	0.443772	5.06636	4.05485e-07	6.31342e-06	2.21086			ENSG00000240040.6
5477.58	-1.65141	0.323883	-5.09879	3.41825e-07	6.37243e-06	1.84539	LOC105369373	105369373	ENSG00000255539.1
23260.7	2.00266	0.393636	5.08758	3.62652e-07	6.38473e-06	1.95288	RHOH	399	ENSG00000168421.12
12.9968	23.8424	4.21346	5.65863	1.52588e-08	6.44079e-06	0.0814047	RN7SL343P	106481018	ENSG00000273717.1
805298	1.79324	0.349277	5.13414	2.83434e-07	6.50845e-06	1.49485	CDKN1A	1026	ENSG00000124762.13
25015.1	-1.63621	0.317893	-5.14703	2.64645e-07	6.50845e-06	1.39467	BEND7	222389	ENSG00000165626.16
6914.34	1.90157	0.37296	5.09858	3.42205e-07	6.50845e-06	1.80448			ENSG00000244009.1
143406	1.95732	0.38465	5.08856	3.60791e-07	6.56758e-06	1.88311	EXOSC8	11340	ENSG00000120699.12
1.00746e+06	-2.00386	0.388881	-5.15288	2.56518e-07	6.58245e-06	1.33504	MAP1A	4130	ENSG00000166963.12
164932	2.09582	0.412013	5.08679	3.6418e-07	6.62133e-06	1.88311	SLIRP	81892	ENSG00000119705.9
324422	-1.51589	0.293188	-5.17037	2.33634e-07	6.62342e-06	1.20698	NCDN	23154	ENSG00000020129.15
908027	1.99412	0.387116	5.15122	2.58802e-07	6.62517e-06	1.33504	VMP1	81671	ENSG00000062716.11
1.86452e+06	-1.83111	0.35694	-5.13001	2.89728e-07	6.62517e-06	1.49485	GPRC5B	51704	ENSG00000167191.11
371648	1.79828	0.350552	5.12986	2.89959e-07	6.62532e-06	1.49485	RBM14-RBM4	100526737	ENSG00000248643.5
23854.1	2.08643	0.410083	5.08783	3.62192e-07	6.63081e-06	1.86457	RPS3AP25	645968	ENSG00000232385.2
44526.9	2.16899	0.424889	5.10483	3.31088e-07	6.63315e-06	1.70181	MYBPH	4608	ENSG00000133055.8
276897	-1.50538	0.291721	-5.16036	2.46481e-07	6.63315e-06	1.26724	PPP3CA	5530	ENSG00000138814.16
514891	-2.03684	0.395514	-5.14987	2.60666e-07	6.65301e-06	1.33504	FAIM2	23017	ENSG00000135472.8
258793	2.12433	0.411766	5.15907	2.48179e-07	6.66665e-06	1.26724	UBE2F	140739	ENSG00000184182.18
8791.31	2.11274	0.414878	5.09245	3.53466e-07	6.66665e-06	1.80448	RPL35P1	440737	ENSG00000237991.3
3334.37	2.09405	0.411266	5.09171	3.54857e-07	6.68891e-06	1.80448			ENSG00000253161.5
562749	1.97136	0.38219	5.15806	2.49527e-07	6.69061e-06	1.26724	DYNLRB1	83658	ENSG00000125971.16
45229.2	1.83885	0.361166	5.09143	3.5537e-07	6.69061e-06	1.80448			ENSG00000267436.1
181521	-1.74921	0.343268	-5.09575	3.47364e-07	6.69735e-06	1.76081	SAP30L	79685	ENSG00000164576.11
39930	-2.12885	0.417777	-5.09566	3.4753e-07	6.69735e-06	1.76081	DDN	23109	ENSG00000181418.7
184486	1.81673	0.356912	5.09012	3.5783e-07	6.72495e-06	1.80448	DCXR	51181	ENSG00000169738.7
73687.2	-1.89309	0.371668	-5.0935	3.51512e-07	6.76219e-06	1.76081	MYO5C	55930	ENSG00000128833.12
93577.7	1.84361	0.362285	5.08885	3.60238e-07	6.76219e-06	1.80448	ENTREP3	10712	ENSG00000160767.20
22834.3	2.02522	0.39855	5.08147	3.74535e-07	6.79995e-06	1.86457	PPARG	5468	ENSG00000132170.19
8110.15	-2.21764	0.436127	-5.08486	3.67906e-07	6.81358e-06	1.82491	FSTL4	23105	ENSG00000053108.16
272963	1.94183	0.376115	5.16287	2.43197e-07	6.81358e-06	1.20698	CLPP	8192	ENSG00000125656.8
712860	1.79424	0.348813	5.14384	2.69184e-07	6.81358e-06	1.33504	IFI30	10437	ENSG00000216490.3
21607.5	1.85936	0.365955	5.08084	3.75776e-07	6.87709e-06	1.84539	ZNF467	168544	ENSG00000181444.12
43310	2.17846	0.425318	5.12195	3.0239e-07	6.88193e-06	1.48308	GNB1L	54584	ENSG00000185838.13
49973.4	1.90961	0.374949	5.09298	3.5248e-07	6.98672e-06	1.70181			ENSG00000224126.2
5296.24	-1.74703	0.344457	-5.07183	3.94013e-07	6.99803e-06	1.89815	LOC101929586	101929586	ENSG00000259175.1
48453.8	2.06439	0.405586	5.08989	3.58268e-07	7.09309e-06	1.70181	UQCC6	728568	ENSG00000204954.9
18446.6	1.895	0.373134	5.07861	3.80203e-07	7.09491e-06	1.80448	PRELID1P1	728666	ENSG00000217325.2
1.70584e+06	1.90085	0.369439	5.14524	2.6718e-07	7.09532e-06	1.26724	ZYX	7791	ENSG00000159840.15
35147.1	1.92518	0.379113	5.07812	3.81187e-07	7.10491e-06	1.80448	KYNU	8942	ENSG00000115919.14
152523	-1.77058	0.348429	-5.0816	3.74265e-07	7.14472e-06	1.76081	NEK4	6787	ENSG00000114904.12
598122	1.78448	0.347604	5.13367	2.84152e-07	7.15018e-06	1.33504	LAMB1	3912	ENSG00000091136.13
1851.2	2.36285	0.464836	5.08318	3.71161e-07	7.19474e-06	1.73203	TNMD	64102	ENSG00000000005.5
1103.39	2.44521	0.48264	5.06632	4.05573e-07	7.21056e-06	1.88735			ENSG00000279274.1
1.56062e+06	2.21821	0.429814	5.16086	2.45813e-07	7.22974e-06	1.14019	POSTN	10631	ENSG00000133110.14
11210.3	1.98037	0.391476	5.05874	4.22033e-07	7.23093e-06	1.95612	TNFRSF10A	8797	ENSG00000104689.9
707.578	2.10469	0.417404	5.04233	4.59896e-07	7.23569e-06	2.12896	SNORA68	26780	ENSG00000207166.1
878993	2.19695	0.429998	5.10921	3.23505e-07	7.24467e-06	1.49485	RPL21P16	729402	ENSG00000220842.6
379911	1.97456	0.383485	5.14899	2.61893e-07	7.25522e-06	1.20698	CPVL	54504	ENSG00000106066.14
101478	2.0728	0.408591	5.07304	3.91516e-07	7.25522e-06	1.80448	MEMO1	51072	ENSG00000162959.13
228766	2.09948	0.407209	5.15578	2.5258e-07	7.39089e-06	1.14202	SLC29A4	222962	ENSG00000164638.10
11426.3	1.84686	0.365508	5.05286	4.35251e-07	7.43127e-06	1.95612	CLDN7	1366	ENSG00000181885.18
856635	2.19565	0.429744	5.10921	3.23511e-07	7.46967e-06	1.44561	BRK1	55845	ENSG00000254999.3
1.21478e+06	-1.95546	0.380893	-5.13388	2.83832e-07	7.47159e-06	1.26724	STARD7	56910	ENSG00000084090.13
8474.97	-1.52964	0.302114	-5.06313	4.12427e-07	7.53467e-06	1.82491	AP2B1P1	401602	ENSG00000234130.2
104470	2.03397	0.400684	5.07625	3.84964e-07	7.53723e-06	1.70181	MT1G	4495	ENSG00000125144.13
11112	-1.56012	0.308313	-5.06018	4.18862e-07	7.55846e-06	1.84539			ENSG00000247934.4
139065	-1.49375	0.295432	-5.05617	4.27763e-07	7.56008e-06	1.88311	KIF2A	3796	ENSG00000068796.16
197247	2.10991	0.41391	5.09752	3.44131e-07	7.65726e-06	1.49485	RNF149	284996	ENSG00000163162.8
547.902	2.2362	0.432656	5.16854	2.35931e-07	7.71567e-06	1.01649			ENSG00000229567.1
497651	1.99004	0.390522	5.09584	3.47198e-07	7.71652e-06	1.49485	NME1	4830	ENSG00000239672.7
1.36826e+06	1.75281	0.342595	5.11627	3.11637e-07	7.75071e-06	1.33504	RPN2	6185	ENSG00000118705.16
10951.7	1.60574	0.317414	5.05882	4.21865e-07	7.75815e-06	1.80448	LOC101927164	101927164	ENSG00000237101.1
104255	1.9923	0.393852	5.05849	4.22578e-07	7.76676e-06	1.80448	LAGE3	8270	ENSG00000196976.7
2110.27	1.83253	0.362407	5.05657	4.26875e-07	7.84117e-06	1.80448	SNORA32	692063	ENSG00000206799.1
671783	1.91387	0.373566	5.12324	3.00324e-07	7.84789e-06	1.26724	ENG	2022	ENSG00000106991.13
193517	1.89117	0.371401	5.09198	3.5434e-07	7.84789e-06	1.49485	GAMT	2593	ENSG00000130005.11
132156	2.08798	0.412068	5.06708	4.03959e-07	7.85421e-06	1.70181	FMC1	154791	ENSG00000164898.12
14771	2.10954	0.417261	5.05568	4.28849e-07	7.85922e-06	1.80448	KRT7	3855	ENSG00000135480.14
1085.53	2.25459	0.445408	5.06186	4.15187e-07	7.86625e-06	1.74442			ENSG00000213513.3
121973	1.6273	0.321125	5.06748	4.0311e-07	7.87138e-06	1.6916	MED10	84246	ENSG00000133398.3
109304	1.79806	0.355582	5.05668	4.26626e-07	7.99852e-06	1.76081	LIMD2	80774	ENSG00000136490.8
587747	1.80689	0.353703	5.10849	3.24741e-07	8.02536e-06	1.33504	PIGT	51604	ENSG00000124155.16
580.357	2.95703	0.58919	5.0188	5.1994e-07	8.04027e-06	2.13233			ENSG00000256817.1
30862.5	1.53897	0.305191	5.04265	4.59136e-07	8.11494e-06	1.86457			ENSG00000236060.2
717.891	2.81912	0.558422	5.04836	4.45626e-07	8.13374e-06	1.80448	LOC124904145	124904145	ENSG00000274452.1
33392.7	-1.65347	0.32439	-5.09717	3.44771e-07	8.13731e-06	1.39467	KCNAB1	7881	ENSG00000169282.17
43455.8	1.85047	0.365774	5.05905	4.21354e-07	8.14528e-06	1.70181			ENSG00000263585.1
152694	-1.59401	0.315095	-5.05883	4.21846e-07	8.1501e-06	1.70181	OSBPL11	114885	ENSG00000144909.7
9147.93	2.2207	0.441357	5.03152	4.86598e-07	8.17426e-06	1.95612	TSLP	85480	ENSG00000145777.14
12.6233	23.6328	4.21346	5.60888	2.03635e-08	8.21533e-06	0.0814047	RN7SKP262	106479212	ENSG00000222950.1
1.47838e+06	1.97126	0.387504	5.08708	3.63623e-07	8.25606e-06	1.44561	CD163	9332	ENSG00000177575.12
979395	1.96153	0.386135	5.07991	3.77622e-07	8.28677e-06	1.49485	S100A11	6282	ENSG00000163191.5
4297.83	1.84138	0.365792	5.03396	4.80438e-07	8.29817e-06	1.89815			ENSG00000257202.1
50657.4	1.61797	0.320109	5.05442	4.31696e-07	8.30957e-06	1.70181	DES	1674	ENSG00000175084.11
5307.12	1.95312	0.387445	5.04102	4.63065e-07	8.30957e-06	1.82491	GNA15-DT	100996351	ENSG00000267551.3
390190	1.78008	0.349025	5.10013	3.39417e-07	8.32082e-06	1.33504	RBM4	5936	ENSG00000173933.19
27604.5	1.81322	0.360094	5.03542	4.76805e-07	8.36039e-06	1.86457	STRA6	64220	ENSG00000137868.18
4685.31	-1.72026	0.341391	-5.03897	4.68045e-07	8.36039e-06	1.83017			ENSG00000233735.5
38119.8	2.09669	0.416282	5.03671	4.73597e-07	8.38501e-06	1.84539	ZNF749	388567	ENSG00000186230.6
81771.3	-1.66742	0.330827	-5.04014	4.652e-07	8.41828e-06	1.80448	SCN2A	6326	ENSG00000136531.14
203136	1.75182	0.343711	5.09678	3.45483e-07	8.44536e-06	1.33504			ENSG00000268854.1
26295.8	-2.07648	0.412603	-5.03264	4.83775e-07	8.46261e-06	1.86457	SUSD5	26032	ENSG00000173705.8
971028	1.9994	0.393567	5.0802	3.77036e-07	8.50205e-06	1.44561	GPX4	2879	ENSG00000167468.16
326224	1.9193	0.375305	5.11396	3.15469e-07	8.51532e-06	1.20698	C1orf122	127687	ENSG00000197982.13
3432.08	2.12977	0.42374	5.02613	5.00481e-07	8.58529e-06	1.89815			ENSG00000244086.1
183207	-1.57358	0.312225	-5.0399	4.65766e-07	8.60807e-06	1.76081	SLC25A44	9673	ENSG00000160785.13
40278.1	1.98781	0.394799	5.03498	4.77886e-07	8.61342e-06	1.80448	BBC3	27113	ENSG00000105327.16
439753	-1.93071	0.377742	-5.11119	3.20135e-07	8.62164e-06	1.20698	ABLIM1	3983	ENSG00000099204.18
5117.21	2.16641	0.430543	5.03181	4.85876e-07	8.62465e-06	1.83017	KRT7-AS	109729127	ENSG00000257671.1
237467	1.84722	0.360698	5.12124	3.03532e-07	8.62965e-06	1.14202	CDK2AP2	10263	ENSG00000167797.7
17768.4	2.05161	0.407538	5.03417	4.79932e-07	8.63065e-06	1.80448	PCCA-DT	105370333	ENSG00000274605.1
198911	1.99599	0.389815	5.12035	3.04968e-07	8.63886e-06	1.1449	MICOS13	125988	ENSG00000174917.8
17884.4	2.48647	0.494973	5.02344	5.07531e-07	8.66674e-06	1.89815	IGKV4-1	28908	ENSG00000211598.2
3097.65	2.17893	0.43382	5.02265	5.09646e-07	8.69724e-06	1.89815	TMEM236	653567	ENSG00000148483.8
26680.5	1.95996	0.389813	5.02796	4.95724e-07	8.69724e-06	1.84539	FUOM	282969	ENSG00000148803.11
1.20008e+06	1.88271	0.371602	5.06648	4.05249e-07	8.77223e-06	1.49485	FKBP1A	2280	ENSG00000088832.15
40341.2	-1.73395	0.3465	-5.00418	5.61e-07	8.79247e-06	2.06343			ENSG00000246889.2
20449.9	1.88456	0.375019	5.02525	5.02778e-07	8.80603e-06	1.84539	PDXP-DT	101927051	ENSG00000233360.4
285712	-1.69564	0.333383	-5.08617	3.65369e-07	8.8366e-06	1.33504	AKAP11	11215	ENSG00000023516.8
117072	2.06779	0.41082	5.03333	4.82033e-07	8.8366e-06	1.76081	ISLR	3671	ENSG00000129009.12
40378.4	1.79302	0.355773	5.03978	4.66058e-07	8.8366e-06	1.70181			ENSG00000279322.1
51400.9	1.78953	0.355932	5.02774	4.96282e-07	8.8693e-06	1.80448	TMEM255B	348013	ENSG00000184497.12
525507	1.75821	0.343489	5.11867	3.07692e-07	8.87311e-06	1.11766	PLOD3	8985	ENSG00000106397.11
54492	1.97926	0.393757	5.0266	4.99256e-07	8.9124e-06	1.80448	RPL31P4	729646	ENSG00000213598.4
5809.34	2.01663	0.402029	5.01612	5.27258e-07	8.94277e-06	1.89815			ENSG00000228265.5
51794	1.98285	0.394617	5.02475	5.04101e-07	8.98876e-06	1.80448	BOLA1	51027	ENSG00000178096.8
56774.7	2.08675	0.414435	5.03516	4.77451e-07	9.02206e-06	1.70181			ENSG00000272196.2
441151	1.91422	0.376109	5.08954	3.58939e-07	9.10348e-06	1.26724	AP1S1	1174	ENSG00000106367.13
811517	1.76577	0.348709	5.06375	4.11085e-07	9.1333e-06	1.44561	HM13	81502	ENSG00000101294.16
1362.84	2.19557	0.437804	5.01496	5.30455e-07	9.1333e-06	1.86457	RPL18AP1	326289	ENSG00000240096.1
255267	1.95743	0.384001	5.09745	3.44264e-07	9.1518e-06	1.20698	SRPX2	27286	ENSG00000102359.5
833311	-1.86073	0.36643	-5.078	3.81422e-07	9.1618e-06	1.33504	OGFRL1	79627	ENSG00000119900.7
7736.74	2.06656	0.41196	5.01641	5.26473e-07	9.24349e-06	1.82491	RPL10AP2	253986	ENSG00000188873.4
2341.93	1.74759	0.350859	4.9809	6.32899e-07	9.24349e-06	2.19322	TFAP2E-AS1	105378645	ENSG00000239636.1
634309	2.22377	0.435544	5.10574	3.29504e-07	9.25171e-06	1.14019	NEDD8	4738	ENSG00000129559.12
1.1702e+06	1.98337	0.390029	5.08519	3.67249e-07	9.27253e-06	1.26724	FAU	2197	ENSG00000149806.10
341571	1.92035	0.378456	5.07416	3.8921e-07	9.32271e-06	1.33504			ENSG00000228502.1
31606.5	1.67877	0.334953	5.01196	5.38784e-07	9.33119e-06	1.84539	PARPBP	55010	ENSG00000185480.11
83213	1.60918	0.317659	5.06575	4.068e-07	9.34533e-06	1.39045	RRP8	23378	ENSG00000132275.10
68926.2	1.8016	0.358919	5.01953	5.1799e-07	9.39152e-06	1.76081			ENSG00000212994.5
174641	-2.23732	0.445332	-5.02392	5.0627e-07	9.4919e-06	1.70181	ATP8A1	10396	ENSG00000124406.16
2715.91	2.10942	0.421695	5.00225	5.66648e-07	9.51974e-06	1.89815			ENSG00000230953.2
521058	1.86162	0.365848	5.08849	3.60919e-07	9.53038e-06	1.20698	GPAA1	8733	ENSG00000197858.10
153487	-1.83901	0.36703	-5.01052	5.42824e-07	9.58219e-06	1.80448			ENSG00000232295.7
4033.11	2.23429	0.446023	5.00937	5.46097e-07	9.63459e-06	1.80448	RPS15AP12	100129243	ENSG00000232134.1
123259	2.23017	0.445946	5.00098	5.7041e-07	9.63795e-06	1.88311	ITGAE	3682	ENSG00000083457.11
78365.8	1.95096	0.386782	5.04407	4.55729e-07	9.71191e-06	1.49128	HAMP	57817	ENSG00000105697.7
10.6512	8.87865	1.74514	5.08764	3.62542e-07	9.71191e-06	1.18616	OR7G3	390883	ENSG00000170920.2
32858.2	-1.81724	0.362096	-5.01867	5.20317e-07	9.71191e-06	1.70181	RASGEF1A	221002	ENSG00000198915.11
94785.6	1.82635	0.36391	5.01867	5.20293e-07	9.7605e-06	1.6916	FES	2242	ENSG00000182511.11
33664.6	2.12186	0.419711	5.05552	4.29231e-07	9.7605e-06	1.39467	ZFHX4-AS1	100192378	ENSG00000253661.1
3860.63	1.92298	0.384293	5.00395	5.61677e-07	9.7605e-06	1.82491			ENSG00000257838.5
143024	-1.74194	0.347142	-5.01795	5.22251e-07	9.7802e-06	1.6916	CLEC16A	23274	ENSG00000038532.14
17615	1.78264	0.356443	5.00119	5.69761e-07	9.7802e-06	1.84539	CENPW	387103	ENSG00000203760.8
145183	1.90012	0.379697	5.00431	5.60614e-07	9.83594e-06	1.80448	STING1	340061	ENSG00000184584.12
168219	1.80302	0.36091	4.99575	5.86076e-07	9.84785e-06	1.88311			ENSG00000256100.1
115300	-1.78212	0.355835	-5.00826	5.49233e-07	9.86434e-06	1.76081	LRRC8B	23507	ENSG00000197147.12
24.1628	9.70513	1.74484	5.56219	2.66414e-08	9.89041e-06	0.0851383	OR2AT2P	390224	ENSG00000234611.1
242403	1.87373	0.368126	5.08992	3.58218e-07	9.90869e-06	1.14202	C17orf49	124944	ENSG00000258315.5
19120.8	1.61462	0.323788	4.98665	6.14359e-07	9.93227e-06	1.95288			ENSG00000142539.9
47118.1	-2.07061	0.413097	-5.0124	5.37549e-07	9.9671e-06	1.70181	CREG2	200407	ENSG00000175874.9
9301.05	1.89004	0.377972	5.00048	5.71877e-07	9.99442e-06	1.80448	LNCTAM34A	102724571	ENSG00000234546.3
13.5165	9.3955	1.76725	5.31646	1.05808e-07	9.99442e-06	0.333691			ENSG00000270971.2
329931	1.9425	0.382601	5.07708	3.83271e-07	9.9998e-06	1.20698	PDLIM4	8572	ENSG00000131435.12
26900	-2.11342	0.41854	-5.04951	4.42953e-07	9.9998e-06	1.39467	SGSM1	129049	ENSG00000167037.18
5804.24	2.0944	0.419601	4.9914	5.99437e-07	1.01165e-05	1.86457	RPL21P134	728782	ENSG00000233254.1
143340	1.59343	0.318849	4.99744	5.80978e-07	1.0126e-05	1.80448	LYPLA2	11313	ENSG00000011009.10
81565.7	1.86339	0.371955	5.00972	5.45082e-07	1.01287e-05	1.6916	MZT1	440145	ENSG00000204899.5
390622	-1.61144	0.318849	-5.05391	4.32849e-07	1.01857e-05	1.33504	HIPK1	204851	ENSG00000163349.21
300154	1.84253	0.363246	5.07241	3.92816e-07	1.02026e-05	1.20889	CERS5	91012	ENSG00000139624.12
143539	1.91202	0.382771	4.99521	5.87732e-07	1.02212e-05	1.80448	PET100	100131801	ENSG00000229833.9
168106	-1.64488	0.329033	-4.99913	5.75907e-07	1.02493e-05	1.76081	CERT1	10087	ENSG00000113163.15
29510	-2.15441	0.427134	-5.04386	4.56222e-07	1.02493e-05	1.39467	ADAMTS8	11095	ENSG00000134917.9
63919.7	2.08244	0.41392	5.03103	4.87857e-07	1.02493e-05	1.49128	RPL21P93	653665	ENSG00000229605.5
191187	1.87014	0.371791	5.03008	4.90287e-07	1.02701e-05	1.49485	RRP36	88745	ENSG00000124541.6
142960	-1.70405	0.341259	-4.99342	5.93208e-07	1.02882e-05	1.80448	STRN	6801	ENSG00000115808.11
456044	1.85497	0.368821	5.02947	4.91844e-07	1.02914e-05	1.49485	LRRC75A	388341	ENSG00000181350.11
11257.9	1.95534	0.392528	4.9814	6.31244e-07	1.03962e-05	1.89815	CCL8	6355	ENSG00000108700.4
203941	2.05058	0.40542	5.05792	4.23853e-07	1.04466e-05	1.26724	PPA2	27068	ENSG00000138777.19
2226.01	-1.97814	0.396417	-4.99004	6.03661e-07	1.04466e-05	1.80448			ENSG00000250761.2
7299.46	1.75271	0.352033	4.97881	6.39748e-07	1.0519e-05	1.89815	LINC00327	100506697	ENSG00000232977.6
9920.25	2.10048	0.421892	4.97871	6.40104e-07	1.05191e-05	1.89815	MUC12-AS1	102724094	ENSG00000227053.1
1899.1	-2.23831	0.449275	-4.98204	6.29185e-07	1.05202e-05	1.86457	SLC6A17-AS1	105378897	ENSG00000227091.1
2942.58	1.77567	0.356432	4.98178	6.30029e-07	1.05285e-05	1.86457			ENSG00000224367.6
490413	-1.94938	0.385607	-5.05536	4.2959e-07	1.05571e-05	1.26724	PLCD3	113026	ENSG00000161714.11
118108	1.92281	0.385592	4.98663	6.14403e-07	1.05978e-05	1.80448	MYL12-AS1	104968399	ENSG00000264235.5
82333.7	1.82894	0.36604	4.99657	5.83603e-07	1.07324e-05	1.6916	RPS13P2	729236	ENSG00000228929.1
105227	1.67635	0.336074	4.98805	6.09933e-07	1.07582e-05	1.76081	TCF19	6941	ENSG00000137310.11
20048.3	2.00632	0.403116	4.97703	6.45671e-07	1.07582e-05	1.86457	SBSPON	157869	ENSG00000164764.10
14931	2.13913	0.429241	4.98351	6.24397e-07	1.07582e-05	1.80448	CR1	1378	ENSG00000203710.10
386290	2.18908	0.433403	5.05092	4.39686e-07	1.077e-05	1.26724	PML	5371	ENSG00000140464.19
10364.2	-2.06115	0.414066	-4.97781	6.43066e-07	1.0805e-05	1.84539	SLC6A7	6534	ENSG00000011083.8
147883	1.79225	0.358832	4.99466	5.89397e-07	1.0805e-05	1.6916	SLC7A7	9056	ENSG00000155465.18
3685.63	1.82446	0.366425	4.97907	6.3889e-07	1.08183e-05	1.83017	LOC285638	285638	ENSG00000249476.1
4546.09	1.93678	0.389572	4.97154	6.64215e-07	1.08385e-05	1.89815	APOBEC3B-AS1	100874530	ENSG00000249310.2
93938.7	2.02202	0.406039	4.97985	6.36321e-07	1.09164e-05	1.80448			ENSG00000256393.1
125522	1.83841	0.368318	4.99137	5.9954e-07	1.09658e-05	1.6916	TARBP2	6895	ENSG00000139546.10
274519	2.21059	0.437434	5.05355	4.33671e-07	1.10932e-05	1.20889	NDUFB1	4707	ENSG00000183648.9
928336	2.02333	0.40131	5.04182	4.61136e-07	1.12466e-05	1.26724			ENSG00000279483.1
285286	1.60511	0.318383	5.04143	4.62063e-07	1.12631e-05	1.26724	TYMS	7298	ENSG00000176890.15
41525.2	1.85863	0.370902	5.01111	5.41183e-07	1.12657e-05	1.48308			ENSG00000226332.2
193884	-1.64729	0.328874	-5.00887	5.47491e-07	1.13013e-05	1.49485	KLHL24	54800	ENSG00000114796.15
348077	1.51297	0.29971	5.04812	4.46188e-07	1.14007e-05	1.20698	CMTM3	123920	ENSG00000140931.19
366343	1.70498	0.338493	5.03697	4.72961e-07	1.15039e-05	1.26724	MXD3	83463	ENSG00000213347.10
1.11547e+06	-2.03154	0.405995	-5.00386	5.61944e-07	1.15808e-05	1.49485			ENSG00000279569.1
110603	1.89678	0.382688	4.95646	7.17874e-07	1.17377e-05	1.88311			ENSG00000267135.2
56119	2.05744	0.414024	4.96938	6.71673e-07	1.17388e-05	1.76081			ENSG00000203812.2
52785.2	1.73219	0.348118	4.97586	6.49598e-07	1.17402e-05	1.70181			ENSG00000256116.1
95028.4	1.82221	0.366134	4.9769	6.46091e-07	1.1741e-05	1.6916	NFKB2	4791	ENSG00000077150.18
12.0842	10.1645	2.00803	5.06194	4.15015e-07	1.17427e-05	1.08585	CRYGC	1420	ENSG00000163254.4
408940	1.70028	0.337251	5.04157	4.61728e-07	1.1747e-05	1.20698	CYBC1	79415	ENSG00000178927.17
380456	-1.47255	0.29331	-5.02047	5.15446e-07	1.18455e-05	1.33504	NDUFS1	4719	ENSG00000023228.13
1993.92	2.51875	0.50677	4.9702	6.68855e-07	1.18455e-05	1.73203	IGKJ3	28948	ENSG00000211595.2
73065.8	2.10157	0.422642	4.97246	6.6107e-07	1.19091e-05	1.70181			ENSG00000228519.3
21078.4	-2.00773	0.405332	-4.9533	7.29643e-07	1.19906e-05	1.86457	LRRC7	57554	ENSG00000033122.18
1746.28	-1.60168	0.322558	-4.96557	6.84995e-07	1.21118e-05	1.73203			ENSG00000251196.1
34187.8	-1.62183	0.327167	-4.95719	7.15209e-07	1.21318e-05	1.80448	MBLAC2	153364	ENSG00000176055.9
147147	-1.72082	0.347791	-4.94784	7.50418e-07	1.21787e-05	1.88311	FNIP2	57600	ENSG00000052795.12
169514	1.834	0.369199	4.9675	6.78213e-07	1.21787e-05	1.70181	PARL	55486	ENSG00000175193.12
2394.36	2.87424	0.580683	4.94976	7.4305e-07	1.21787e-05	1.86457	RNA5S7	100169758	ENSG00000202521.1
2182.01	2.08423	0.421287	4.9473	7.52489e-07	1.2197e-05	1.88436			ENSG00000242970.2
2.46951e+06	1.90181	0.377075	5.04357	4.56923e-07	1.22269e-05	1.14019	RPS3	6188	ENSG00000149273.14
444666	-2.04183	0.404529	-5.04743	4.47784e-07	1.22269e-05	1.11766	SLC48A1	55652	ENSG00000211584.13
268732	1.83684	0.365707	5.02269	5.09517e-07	1.22608e-05	1.26724	SLC35B1	10237	ENSG00000121073.13
117109	1.6408	0.331863	4.9442	7.64591e-07	1.23736e-05	1.88311	RASSF1	11186	ENSG00000068028.17
1.51243e+06	2.14072	0.427228	5.01071	5.42295e-07	1.23736e-05	1.33504	SELENOW	6415	ENSG00000178980.14
9713.02	1.90924	0.385869	4.9479	7.50193e-07	1.23768e-05	1.84539			ENSG00000157021.9
1.10432e+06	1.67074	0.334513	4.99454	5.89753e-07	1.2414e-05	1.44561	COTL1	23406	ENSG00000103187.7
81491	1.75021	0.353186	4.95549	7.21483e-07	1.24617e-05	1.76081	PDIA5	10954	ENSG00000065485.18
1.34647e+06	2.0204	0.405262	4.98542	6.18288e-07	1.25727e-05	1.49485	ERGIC3	51614	ENSG00000125991.18
6745.73	2.81394	0.569196	4.94372	7.66455e-07	1.26183e-05	1.84539	IGKV2-28	28921	ENSG00000244116.3
84229.1	1.78831	0.357795	4.99814	5.7885e-07	1.26343e-05	1.39045	RSPH9	221421	ENSG00000172426.15
215406	-1.81303	0.363757	-4.98417	6.22281e-07	1.26343e-05	1.49485	KBTBD11	9920	ENSG00000176595.3
6906.97	1.82979	0.370586	4.93758	7.90997e-07	1.26402e-05	1.89815			ENSG00000269139.2
178561	-1.53197	0.309053	-4.95697	7.1601e-07	1.27552e-05	1.70181	TRIM37	4591	ENSG00000108395.13
29756.8	1.63055	0.326482	4.9943	5.90483e-07	1.2822e-05	1.39467	LSMEM2	132228	ENSG00000179564.3
16634.1	1.91645	0.3881	4.93803	7.8914e-07	1.2822e-05	1.86457	LILRA6	79168	ENSG00000244482.10
384031	2.17626	0.43208	5.03671	4.73608e-07	1.28263e-05	1.11766	MMADHC	27249	ENSG00000168288.12
21828.8	1.84912	0.374034	4.94371	7.66485e-07	1.28503e-05	1.80448	PEX11G	92960	ENSG00000104883.7
361329	2.09414	0.418726	5.00123	5.69669e-07	1.28952e-05	1.33504	RANBP1	5902	ENSG00000099901.16
3362.13	1.76151	0.356832	4.93653	7.95257e-07	1.28952e-05	1.86457	MALT1-AS1	101927322	ENSG00000267226.2
2227.81	2.86805	0.584826	4.90412	9.38482e-07	1.29245e-05	2.19322	RNA5S4	100169755	ENSG00000200381.1
25641.9	1.6765	0.33968	4.93553	7.99318e-07	1.29414e-05	1.86457			ENSG00000259642.2
28893.7	1.45717	0.294209	4.95284	7.314e-07	1.29675e-05	1.70181	STX5-DT	105369332	ENSG00000256690.1
32961.1	-1.73872	0.351937	-4.94044	7.79467e-07	1.30265e-05	1.80448	FAM81A	145773	ENSG00000157470.11
114176	2.03841	0.411567	4.9528	7.3153e-07	1.30344e-05	1.6916			ENSG00000264281.3
136498	1.62778	0.328765	4.95118	7.37645e-07	1.30575e-05	1.70181	PLSCR3	57048	ENSG00000187838.16
5005.12	1.75921	0.35697	4.92819	8.29942e-07	1.31648e-05	1.89815	CD300LB	124599	ENSG00000178789.8
2391.86	1.88236	0.3842	4.89944	9.61123e-07	1.31876e-05	2.19322			ENSG00000234589.4
1131.99	1.83947	0.373285	4.9278	8.31626e-07	1.3253e-05	1.88735			ENSG00000229808.1
225923	1.74875	0.349427	5.00463	5.59686e-07	1.32769e-05	1.26724	TOMM40	10452	ENSG00000130204.12
159511	1.75158	0.354872	4.93582	7.98154e-07	1.32828e-05	1.80448	ISOC2	79763	ENSG00000063241.7
39306.3	1.93681	0.389383	4.97406	6.55662e-07	1.32828e-05	1.48308	RPL7AP11	728992	ENSG00000242445.1
8544.95	1.86	0.377717	4.92433	8.46504e-07	1.33814e-05	1.89815	TMC4	147798	ENSG00000167608.11
14704.1	1.8742	0.37984	4.93417	8.04922e-07	1.33814e-05	1.80448	SNORA67	26781	ENSG00000277985.1
3.78709e+06	2.26873	0.454596	4.99064	6.01794e-07	1.35081e-05	1.33504	NAMPT	10135	ENSG00000105835.11
66334.8	2.01798	0.406094	4.96926	6.72106e-07	1.35081e-05	1.49128	RPS27AP11	728590	ENSG00000218208.1
40925.4	1.69957	0.346499	4.90498	9.34363e-07	1.35625e-05	2.06343	CBR3-AS1	100506428	ENSG00000236830.6
256843	-1.7785	0.356486	-4.98898	6.06978e-07	1.36031e-05	1.33504	OPTN	10133	ENSG00000123240.16
233932	1.80368	0.35936	5.01913	5.19048e-07	1.36031e-05	1.14202	ARFIP2	23647	ENSG00000132254.12
96400.8	1.76854	0.357888	4.94161	7.74796e-07	1.36147e-05	1.70181	UBASH3B	84959	ENSG00000154127.9
173287	1.8018	0.365498	4.92971	8.2353e-07	1.36406e-05	1.80448			ENSG00000258430.1
1932.13	1.93878	0.394072	4.91987	8.66009e-07	1.3729e-05	1.88436	CCL26	10344	ENSG00000006606.8
3396.84	-2.05518	0.420876	-4.88311	1.04427e-06	1.41028e-05	2.21086	LINC02177	101927009	ENSG00000261617.1
77753.6	-1.76246	0.355734	-4.95443	7.25422e-07	1.41872e-05	1.52587	PPARGC1A	10891	ENSG00000109819.8
299594	1.73945	0.347992	4.99854	5.77663e-07	1.42524e-05	1.20889	PTCD1	26024	ENSG00000106246.17
57891.3	1.86423	0.378018	4.93158	8.15661e-07	1.4288e-05	1.70181	ADAMTS14	140766	ENSG00000138316.10
104095	-1.68769	0.342182	-4.93215	8.13297e-07	1.43177e-05	1.6916	KIAA1671	85379	ENSG00000197077.13
70393.3	2.01629	0.40714	4.95234	7.33278e-07	1.43177e-05	1.52587			ENSG00000268412.2
260157	2.04784	0.413239	4.95558	7.21144e-07	1.43588e-05	1.49485	MFAP4	4239	ENSG00000166482.11
111873	2.03664	0.414244	4.91652	8.80962e-07	1.45236e-05	1.80448	TIMM9	26520	ENSG00000100575.13
11062.8	-1.70036	0.347274	-4.89629	9.76608e-07	1.48446e-05	1.95612			ENSG00000270919.1
420849	2.10625	0.422088	4.99006	6.03593e-07	1.48615e-05	1.20698	POLR2C	5432	ENSG00000102978.12
198539	1.82806	0.367804	4.97022	6.68785e-07	1.48793e-05	1.33504	SLC15A3	51296	ENSG00000110446.10
738982	1.79979	0.361419	4.9798	6.36502e-07	1.4911e-05	1.26724	SLC39A1	27173	ENSG00000143570.17
3649.42	1.82288	0.371229	4.9104	9.08888e-07	1.49451e-05	1.80448	GAPLINC	100505592	ENSG00000266835.5
107235	-1.86304	0.37913	-4.91398	8.92451e-07	1.5031e-05	1.76081	TBC1D12	23232	ENSG00000108239.8
828863	1.98655	0.401758	4.94464	7.62862e-07	1.51265e-05	1.49485	HMOX1	3162	ENSG00000100292.16
43936.6	1.60614	0.324861	4.94408	7.6504e-07	1.52821e-05	1.48308	SAMD11	148398	ENSG00000187634.11
159899	-1.79618	0.366849	-4.89622	9.7696e-07	1.53595e-05	1.88311	PPP1R12B	4660	ENSG00000077157.21
61452.6	1.71087	0.3485	4.90924	9.14323e-07	1.53595e-05	1.76081	G0S2	50486	ENSG00000123689.5
8074.49	-2.18211	0.444921	-4.90448	9.3675e-07	1.53595e-05	1.80448	C1QL3	389941	ENSG00000165985.9
47300.6	1.96502	0.402882	4.8774	1.07495e-06	1.54014e-05	2.06343			ENSG00000265840.1
11459.4	-1.82089	0.372163	-4.89274	9.94441e-07	1.54807e-05	1.89815			ENSG00000251141.5
243254	1.98432	0.397559	4.99126	5.99861e-07	1.55049e-05	1.14202	CAMK1	8536	ENSG00000134072.10
3808.23	-1.8234	0.372119	-4.90005	9.5812e-07	1.55049e-05	1.82491	GPR61	83873	ENSG00000156097.12
66825.4	1.92919	0.3936	4.9014	9.51538e-07	1.55576e-05	1.80448			ENSG00000249264.1
48286.2	1.84807	0.37618	4.91271	8.9824e-07	1.55641e-05	1.70181	HCST	10870	ENSG00000126264.9
86506.5	-2.30086	0.468295	-4.91327	8.95715e-07	1.559e-05	1.6916	PEX5L	51555	ENSG00000114757.18
143572	-1.86769	0.381769	-4.89221	9.97082e-07	1.559e-05	1.88311	GOLPH3L	55204	ENSG00000143457.10
322628	2.03796	0.409303	4.97909	6.38839e-07	1.559e-05	1.20698	IFITM1	8519	ENSG00000185885.15
1194.92	2.37578	0.485831	4.89013	1.00769e-06	1.57116e-05	1.88735			ENSG00000215467.2
2303.79	2.84403	0.581804	4.88829	1.01716e-06	1.57611e-05	1.89815	RNA5S14	100169765	ENSG00000201355.1
252249	1.84452	0.371352	4.96704	6.79818e-07	1.57701e-05	1.26724	TMEM54	113452	ENSG00000121900.18
248751	1.92965	0.387907	4.97451	6.54126e-07	1.59236e-05	1.20698	AIF1	199	ENSG00000204472.12
1.54094e+06	2.00246	0.403324	4.96491	6.87345e-07	1.59263e-05	1.26724	LAPTM4A	9741	ENSG00000068697.6
302038	-1.90564	0.383829	-4.96483	6.87607e-07	1.59263e-05	1.26724	SLC41A1	254428	ENSG00000133065.10
2148.34	1.69092	0.344841	4.90347	9.41589e-07	1.59414e-05	1.73203	SNORA25	684959	ENSG00000207112.1
193843	1.85457	0.374334	4.95432	7.25831e-07	1.59414e-05	1.33504			ENSG00000271980.1
125757	2.11494	0.432847	4.88611	1.02848e-06	1.6006e-05	1.88311	TMEM141	85014	ENSG00000244187.7
1.4111e+06	1.86406	0.376372	4.95271	7.31868e-07	1.60575e-05	1.33504	COL6A2	1292	ENSG00000142173.14
427063	-1.96023	0.397601	-4.93013	8.21752e-07	1.6094e-05	1.49485	CDIP1	29965	ENSG00000089486.16
86619.8	2.06387	0.420819	4.90442	9.37016e-07	1.61113e-05	1.70181	RPS17P16	402057	ENSG00000232346.1
1337.21	1.91194	0.39128	4.88636	1.02718e-06	1.61118e-05	1.86457			ENSG00000240350.2
1387.69	1.83459	0.374983	4.89246	9.95812e-07	1.61316e-05	1.80448	NCF4-AS1	107985578	ENSG00000183822.3
6963.79	1.98226	0.406228	4.87967	1.06264e-06	1.63563e-05	1.89815	YTHDF3-DT	101410533	ENSG00000270673.1
1551.12	2.16962	0.443728	4.88953	1.01079e-06	1.63576e-05	1.80448	LNCATV	101927851	ENSG00000238005.2
125576	1.72663	0.352328	4.90064	9.55257e-07	1.6482e-05	1.6916	TEN1-CDK3	100529145	ENSG00000261408.5
234330	1.86074	0.375381	4.95694	7.16137e-07	1.64855e-05	1.26724	TMEM120A	83862	ENSG00000189077.10
195416	1.81581	0.364918	4.97594	6.4932e-07	1.65329e-05	1.1449	PSMD9	5715	ENSG00000110801.13
1451.51	2.06572	0.422695	4.88702	1.02371e-06	1.65329e-05	1.80448	DNAH8	1769	ENSG00000124721.17
296852	1.97381	0.397533	4.96515	6.8648e-07	1.65402e-05	1.20889			ENSG00000260669.2
186161	1.88483	0.380338	4.95567	7.20829e-07	1.65597e-05	1.26724	MXRA5	25878	ENSG00000101825.7
79486.2	1.87677	0.384085	4.88633	1.02731e-06	1.65657e-05	1.80448	MTHFS	10588	ENSG00000136371.10
129066	-2.17984	0.446126	-4.88616	1.02823e-06	1.6572e-05	1.80448	SLC14A1	6563	ENSG00000141469.16
69653.2	1.69709	0.347042	4.89017	1.00749e-06	1.66321e-05	1.76081	DTX2	113878	ENSG00000091073.19
731310	2.16715	0.440315	4.92181	8.5746e-07	1.66653e-05	1.49485	RN7SL2	378706	ENSG00000274012.1
85915.6	-1.46062	0.298795	-4.88836	1.01681e-06	1.67689e-05	1.76081	APOOL	139322	ENSG00000155008.13
14495.1	2.00923	0.412009	4.87665	1.07901e-06	1.67958e-05	1.86457	RPS12P29	728244	ENSG00000213939.4
198213	1.77952	0.359365	4.95186	7.35068e-07	1.68269e-05	1.26724	MRTO4	51154	ENSG00000053372.4
71.5774	26.2119	4.21339	6.22108	4.93738e-10	1.69248e-05	0.000845839			ENSG00000222693.1
15358.6	-1.82546	0.374329	-4.87662	1.07917e-06	1.69471e-05	1.84539	RGS7BP	401190	ENSG00000186479.4
49799.2	-1.82475	0.373504	-4.88549	1.0317e-06	1.69714e-05	1.76081	ZBTB16	7704	ENSG00000109906.13
44864.6	1.68406	0.344769	4.88461	1.03636e-06	1.70393e-05	1.76081			ENSG00000237758.1
658253	1.5207	0.30935	4.91578	8.84278e-07	1.7117e-05	1.49485			ENSG00000279605.1
619.983	2.57932	0.5323	4.84562	1.26214e-06	1.71186e-05	2.13233			ENSG00000219149.4
171715	1.95733	0.401211	4.87856	1.06862e-06	1.71186e-05	1.80448	POP7	10248	ENSG00000172336.4
15729.9	1.83735	0.376713	4.87732	1.07539e-06	1.72183e-05	1.80448	MAMDC2	256691	ENSG00000165072.9
307515	2.06593	0.42048	4.91326	8.95746e-07	1.73039e-05	1.49485	S100A9	6280	ENSG00000163220.10
370418	2.08115	0.421706	4.93508	8.01183e-07	1.7321e-05	1.33504	CIAO2B	51647	ENSG00000166595.11
32151	2.01307	0.413435	4.86915	1.12082e-06	1.75212e-05	1.84539	STEAP1	26872	ENSG00000164647.8
266843	1.58528	0.322853	4.91023	9.09712e-07	1.75471e-05	1.49485	CCM2	83605	ENSG00000136280.15
11379.6	1.7878	0.367499	4.86477	1.14591e-06	1.77113e-05	1.86457			ENSG00000260252.1
60731.4	-1.50639	0.309254	-4.87105	1.11009e-06	1.77202e-05	1.80448	RAB11FIP2	22841	ENSG00000107560.10
345320	-1.50522	0.304748	-4.93923	7.84317e-07	1.78186e-05	1.26724	ATP6V1A	523	ENSG00000114573.9
469124	1.50754	0.30379	4.96244	6.96123e-07	1.79226e-05	1.11766	CTDNEP1	23399	ENSG00000175826.11
25.3574	9.82551	1.82131	5.39474	6.86219e-08	1.80077e-05	0.109599	HS6ST2-AS1	100874102	ENSG00000235849.1
338921	-1.80571	0.365104	-4.94573	7.58602e-07	1.80676e-05	1.20698	FAM199X	139231	ENSG00000123575.8
1928.45	1.51289	0.310513	4.87222	1.10349e-06	1.81754e-05	1.74442			ENSG00000279191.1
59446.4	1.95275	0.398375	4.90179	9.49695e-07	1.82884e-05	1.49128			ENSG00000223612.3
76076	1.82569	0.375364	4.86379	1.15162e-06	1.83094e-05	1.80448	SPHK1	8877	ENSG00000176170.13
2214.33	1.98241	0.406907	4.87189	1.10538e-06	1.83094e-05	1.73203	DKFZP434A062	26102	ENSG00000262075.3
129334	1.66059	0.341102	4.86831	1.12555e-06	1.83294e-05	1.76081	UNC119	9094	ENSG00000109103.11
376037	-1.71015	0.347412	-4.92254	8.54283e-07	1.83394e-05	1.33504	LONP2	83752	ENSG00000102910.13
205627	1.77642	0.35877	4.95142	7.36736e-07	1.84306e-05	1.1449	PSMB8-AS1	100507463	ENSG00000204261.8
8500.57	1.48658	0.306029	4.85764	1.18791e-06	1.84306e-05	1.84539			ENSG00000256968.1
2148.04	2.89804	0.595267	4.86846	1.1247e-06	1.84507e-05	1.74442	RNA5S2	100169753	ENSG00000201588.1
116364	1.60531	0.329424	4.87309	1.09867e-06	1.84656e-05	1.70181	GPX8	493869	ENSG00000164294.13
[truncated: 9,101 more rows]
